# Supplementary material for: Exploring the nucleotide molecular mechanism of compound kushen injection for lung adenocarcinoma based on network pharmacology and molecular docking
Source: Front Oncol. 2022 Nov 7;12:1013052. doi: 10.3389/fonc.2022.1013052 (PMC9676978; doi:10.3389/fonc.2022.1013052)
Supplement: Supplementary file 1 [file DataSheet_1.zip]

Archive with 6 entries (6 files):
- survival script.txt
- venn.R
- Disease.R
- Drug_Disease.venn.R
- dock20.GO.R
- dock21.KEGG.R
