# Supplementary material for: Exploring the nucleotide molecular mechanism of compound kushen injection for lung adenocarcinoma based on network pharmacology and molecular docking
Source: Front Oncol. 2022 Nov 7;12:1013052. doi: 10.3389/fonc.2022.1013052 (PMC9676978; doi:10.3389/fonc.2022.1013052)
Supplement: Supplementary file 1 [file DataSheet_1.zip › survival script.txt]

setwd("C:\\Users\\yezhangpeng\\Desktop\\TCGAÖ×ÁöÎ¢»·¾³\\23.geneSurvival")
library(survival)
rt=read.table("clinicalExp.txt",header=T,sep="\t",check.names=F)
outTab=data.frame()

for(gene in colnames(rt[,4:ncol(rt)])){
  a=rt[,gene]<=median(rt[,gene])
  diff=survdiff(Surv(futime, fustat) ~a,data = rt)
  pValue=1-pchisq(diff$chisq,df=1)
  outTab=rbind(outTab,cbind(gene=gene,pvalue=pValue))
  
  fit <- survfit(Surv(futime, fustat) ~ a, data = rt)
  summary(fit)
 
  if(pValue<0.01){
    if(pValue<0.001){
      pValue="<0.001"
    }else{
      pValue=round(pValue,3)
      pValue=paste0("=",pValue)
    }
    pdf(file=paste(gene,".survival.pdf",sep=""),
        width=6,
        height=6)
    plot(fit, 
         lwd=2,
         col=c("red","blue"),
         xlab="Time (day)",
         mark.time=T
         ylab="Survival rate",
         main=paste(gene,"(p", pValue ,")",sep=""))
    legend("topright", 
           c("High","Low"), 
           lwd=2, 
           col=c("red","blue"))
    dev.off()
  }
}
write.table(outTab,file="survival.xls",sep="\t",row.names=F,quote=F)
