# Supplementary material for: Exploring the nucleotide molecular mechanism of compound kushen injection for lung adenocarcinoma based on network pharmacology and molecular docking
Source: Front Oncol. 2022 Nov 7;12:1013052. doi: 10.3389/fonc.2022.1013052 (PMC9676978; doi:10.3389/fonc.2022.1013052)
Supplement: Supplementary file 1 [file DataSheet_1.zip › venn.R]

install.packages("venn")


library(venn)               
drugFile="survival.txt"   
diseaseFile="score2.txt"          
setwd("C:\\Users\\yezhangpeng\\Desktop\\ÐÂ½¨ÎÄ¼þ¼Ð")  
geneList=list()


rt=read.table(drugFile,header=T,sep="\t",check.names=F)      
geneNames=as.vector(rt[,1])            
geneNames=gsub("^ | $","",geneNames)       
uniqGene=unique(geneNames)                 
geneList[["Survival"]]=uniqGene
uniqLength=length(uniqGene)
print(paste("Survival",uniqLength,sep=" "))


rt=read.table(diseaseFile,header=F,sep="\t",check.names=F)    
geneNames=as.vector(rt[,1])              
geneNames=gsub("^ | $","",geneNames)        
geneList[["Score2"]]=uniqGene
uniqLength=length(uniqGene)
print(paste("Score2",uniqLength,sep=" "))


mycol=c("#029149","#E0367A","#5D90BA","#431A3D","#91612D","#FFD121","#D8D155","#223D6C","#D20A13","#088247","#11AA4D","#7A142C","#5D90BA","#64495D","#7CC767")
pdf(file="venn.pdf",width=5,height=5)
venn(geneList,col=mycol[1:length(geneList)],zcolor=mycol[1:length(geneList)],box=F)
dev.off()


intersectGenes=Reduce(intersect,geneList)
write.table(file="Drug_Disease.txt",intersectGenes,sep="\t",quote=F,col.names=F,row.names=F)
