# Supplementary material for: Exploring the nucleotide molecular mechanism of compound kushen injection for lung adenocarcinoma based on network pharmacology and molecular docking
Source: Front Oncol. 2022 Nov 7;12:1013052. doi: 10.3389/fonc.2022.1013052 (PMC9676978; doi:10.3389/fonc.2022.1013052)
Supplement: Supplementary file 1 [file DataSheet_1.zip › Disease.R]

install.packages("venn")


library(venn)             
outFile="Intersection gene"     
setwd("C:\\Users\\yezhangpeng\\Desktop\\107ÖÐÒ©¸´·½ÁªºÏ·Ö×Ó¶Ô½Ó\\13.Disease")  
files=dir()                     
files=grep("txt$",files,value=T)  
geneList=list()


for(i in 1:length(files)){
    inputFile=files[i]
	if(inputFile==outFile){next}
    rt=read.table(inputFile,header=F)       
    geneNames=as.vector(rt[,1])              
    geneNames=gsub("^ | $","",geneNames)     
    uniqGene=unique(geneNames)              
    header=unlist(strsplit(inputFile,"\\.|\\-"))
    geneList[[header[1]]]=uniqGene
    uniqLength=length(uniqGene)
    print(paste(header[1],uniqLength,sep=" "))
}


mycol=c("#029149","#E0367A","#5D90BA","#431A3D","#91612D","#FFD121","#D8D155","#223D6C","#D20A13","#088247","#11AA4D","#7A142C","#5D90BA","#64495D","#7CC767")
pdf(file="venn.pdf",width=5,height=5)
venn(geneList,col=mycol[1:length(geneList)],zcolor=mycol[1:length(geneList)],box=F)
dev.off()


unionGenes=Reduce(union,geneList)
write.table(file=outFile,unionGenes,sep="\t",quote=F,col.names=F,row.names=F)
