# Supplementary material for: Exploring the nucleotide molecular mechanism of compound kushen injection for lung adenocarcinoma based on network pharmacology and molecular docking
Source: Front Oncol. 2022 Nov 7;12:1013052. doi: 10.3389/fonc.2022.1013052 (PMC9676978; doi:10.3389/fonc.2022.1013052)
Supplement: Supplementary file 2 [file DataSheet_2.xlsx]

## Sheet: clinical information
id	futime	fustat	AHR	TP53	TYR	SLC6A2	CDK2	MAOB	BIRC5	CDK1	RAF1	ABCG2	HSP90AA1	VEGFA	PTGS1	CDK4	HPSE	ADRB1	MAPK14	SERPINE1	IL4R	ESR2	MPO	MAPK1	HAS2	XIAP	APP	HMGCR	NR1I2	PRSS1	CHUK	IL1A	IFNG	RASSF1	CASP8	OPRM1	PSMD3	CDKN1A	CASP7	CXCL2	MAOA	NCOA2	MTTP	MAP2	PARP1	MMP9	TOP2A	SPP1	E2F2
TCGA-55-6981	1379	1	119.742	16.5125	0	0.0364492	5.88059	6.43306	10.5537	5.22752	10.6425	1.75792	242.725	26.9783	3.25336	16.8952	2.75844	0.530433	10.8153	18.7761	17.7298	0.0682436	0.045178	15.3346	0.855416	9.72112	169.575	7.18313	0.0518065	0	3.36277	1.48123	0.0980896	5.17944	3.44195	0	34.2807	24.8739	7.66461	15.2926	18.2624	6.73273	0.213951	1.9087	23.5369	23.5946	15.7578	110.86	0.81736
TCGA-L9-A444	307	0	17.9171	14.5928	0	0	5.94985	3.00663	4.72076	5.49615	16.9862	0.464359	73.9132	84.9671	3.6289	13.926	1.62262	0.493168	14.6398	22.1024	16.9278	0.210968	0.0975426	13.0573	0.753687	7.28231	125.84	6.63068	0.0232424	0.0150249	2.89742	0.0883244	6.23797	11.3929	5.19315	0	38.3655	49.3196	8.27756	8.7964	9.30992	9.1842	0.121638	0.638375	20.6381	39.8331	13.3286	47.9039	1.20323
TCGA-64-5774	2550	0	5.49003	18.4034	0.0077625	0	10.0705	8.665	24.682	12.0304	11.9013	0.299407	342.664	28.4912	2.74956	30.2623	0.743858	0	8.37838	20.6816	9.86675	0.0827446	0.0663973	9.93386	0.87724	14.9887	143.154	12.4837	0.0652621	0.236254	5.13314	0.0992021	0.172993	8.35905	2.72808	0	46.6772	31.7478	5.91928	66.9262	32.0301	3.99769	0.0520453	2.3596	54.4357	22.0186	85.9508	36.4238	1.90056
TCGA-44-2661	446	0	52.8102	13.3152	0	0.00700246	4.97092	9.21626	4.74796	7.3424	12.7921	0.927165	140.593	4.20955	7.86561	20.703	2.72667	0.811214	12.639	8.71218	16.3526	0.18232	0.216985	10.0361	1.13211	10.7918	71.5787	6.74608	0.0995284	0.468759	4.10539	0.720423	1.28771	9.44157	7.22255	0.00235123	25.0997	32.2842	10.0082	28.7291	27.4763	5.61836	0.0318905	1.5323	12.9187	10.0958	4.90883	352.729	0.581843
TCGA-64-1679	1686	0	58.8698	18.9651	0	0.036226	6.84833	6.11815	6.52003	6.05703	10.6997	0.306161	200.571	25.3035	8.46598	16.7066	2.19292	0.541926	13.961	91.0105	25.3632	0.0384169	0.371839	21.7809	1.86272	8.89603	126.288	5.68592	0.0137918	1.14714	4.05454	0.780337	0	3.87893	3.66303	0.0106432	26.9704	43.4129	9.15398	3.11697	13.0424	3.76027	0.0274967	0.369174	25.2917	75.7438	18.1182	1040.99	1.4801
TCGA-67-6217	422	0	29.1047	14.5142	0	0.00937452	3.71537	7.62615	1.93978	1.45262	12.0902	0.808126	104.275	9.02642	2.83042	15.8181	2.1967	3.83245	10.6345	17.7479	14.6757	0.216656	0.0871463	9.76507	3.59958	16.8733	133.566	13.0731	0.0333108	0.0123049	4.48705	0.217004	0.273304	5.26313	7.68584	0.0125908	23.6514	29.7455	10.6331	16.6784	15.1934	6.597	0.0901303	1.36905	32.2822	10.008	2.72892	83.9906	0.370701
TCGA-91-6835	79	0	53.2683	21.9507	0	0.00821992	11.3013	8.97021	8.52791	4.79783	13.5226	1.38014	341.796	10.8724	7.39117	19.7879	8.3514	1.93599	14.7645	17.4906	19.1119	0.146687	0.184665	15.4848	3.41346	13.8423	183.056	10.0685	0.0417259	0.118683	4.74139	0.0739967	0.90327	6.40722	8.08769	0	44.9461	67.4244	9.68623	10.8521	10.9339	13.6562	0.133102	4.81532	39.4152	169.962	37.3154	138.712	1.39481
TCGA-86-8673	455	0	25.6988	34.5325	0	0	11.331	3.23715	14.7042	7.77235	14.3151	0.215751	178.285	45.201	2.90466	26.9084	1.59753	0.106126	6.2594	23.0557	17.4894	0.0560117	0.0468383	9.21477	0.295618	10.1653	120.813	3.79553	0.296686	0	2.51097	0.116633	0.700562	14.8501	4.89094	0	25.1354	35.079	6.70189	59.2161	30.4531	3.79414	0.0407934	0.769156	54.0754	45.9541	10.1387	215.886	2.33539
TCGA-55-6982	995	1	30.7857	11.5797	0	0.0331597	5.04284	9.86277	9.87668	6.94008	10.2315	1.68896	232.356	13.502	3.91713	193.812	3.40739	0.609553	16.6311	13.7198	23.2417	0.100888	0.0822015	13.206	1.83313	13.2958	208.072	14.3231	1.50146	0.0174101	3.92739	0.238806	0.505678	4.96778	10.8496	0	45.5945	43.3457	13.4015	6.73884	16.4898	6.56959	0.0671181	4.67336	27.3964	43.5974	31.5925	831.877	0.418272
TCGA-55-1594	1178	0	11.6342	4.64194	0.0128346	0	23.0326	1.99503	16.7063	12.1218	10.6256	0.355312	271.985	15.5831	2.11262	68.7489	1.82025	3.19523	19.5294	16.9337	10.1239	0.1223	0.279943	20.6965	0.521971	10.6069	139.297	11.1705	2.55734	0.613839	7.17972	0.382716	0.540274	3.89928	10.2825	0	64.2434	14.0304	22.3937	2.9806	6.70126	4.58285	0.548581	15.6005	51.2494	10.1081	72.493	181.671	2.74162
TCGA-44-2662	480	0	94.1658	5.2529	0.37851	0.0464371	7.68745	2.45701	4.63816	19.9735	18.0315	1.63525	134.009	73.2571	7.45942	4.8447	3.46595	0.088919	21.347	179.628	20.7997	0.631701	0.0719472	17.2596	9.94461	26.1838	90.4127	17.6641	0.106076	1.37144	9.18183	12.0035	2.23902	6.42308	14.9031	0.148126	8.58566	11.6654	8.39508	43.2534	6.48211	15.3841	0.140989	1.00956	12.6064	3.31225	50.7116	497.48	0.883275
TCGA-55-8508	617	0	14.1687	35.7271	0	0	7.17091	3.16863	6.44529	3.81234	12.232	0.488962	117.509	26.3545	5.78726	21.4586	1.01274	0.53514	7.55529	33.1372	19.7344	0.228063	0.0683682	6.81207	0.345202	9.0283	67.0541	11.882	0.0671993	0.0386139	3.52019	0.699895	0.131947	7.59264	4.77606	0	27.0415	46.4613	16.2624	48.5615	28.9777	4.25581	0.0446585	1.71013	36.6021	84.7413	12.0839	408.373	0.979226
TCGA-MP-A4TE	896	1	10.2189	15.0536	0	0.0034486	8.46189	0.37145	11.6001	4.42836	15.5889	0.178759	318.361	17.2169	0.309114	40.5636	0.889907	0.132069	7.64573	2.46274	13.8021	0.0605323	0.165635	5.73367	0.125898	8.13707	109.808	5.0805	0.0140046	0.0362128	5.11239	0.0443495	0	9.78047	2.3956	0	46.1124	41.9291	6.8139	50.1638	13.1278	5.00776	0.00349012	3.63461	33.1541	7.33909	14.9588	29.5298	1.15655
TCGA-44-7669	574	1	14.7829	15.0869	0.010066	0.00555719	24.5506	2.96133	30.1043	13.0286	17.9457	1.42151	257.157	13.3292	1.99509	53.5833	5.53675	2.50065	7.43926	60.2848	8.59414	0.104047	0.11193	16.0097	1.99978	10.2783	90.4687	18.8357	0.143868	49.6305	5.53235	0.228692	0.186939	5.11889	6.1028	0.00186594	33.3159	25.9345	17.4039	25.7848	9.10548	7.14461	0.255897	23.2032	76.416	16.5051	49.0662	165.045	6.09737
TCGA-05-4420	912	0	19.5687	14.1163	0	0	12.2606	4.07065	40.3484	17.8785	14.3709	0.688206	118.074	18.9378	0.852598	70.6586	1.60574	0.0318216	20.7133	4.0164	27.5969	0.121542	0.0997729	15.2066	0.557939	6.34377	85.6805	10.1925	0.0126538	0.0436266	8.01003	0.229746	0.0372689	6.1903	3.82614	0	30.1221	26.5626	6.16312	13.7921	29.4897	3.46133	0.0105116	4.05376	17.4618	7.9526	25.3236	74.1238	2.49968
TCGA-44-7671	535	0	13.1682	22.6688	0	0.0174439	3.53104	6.65382	2.56216	2.66318	11.6724	0.870515	157.152	14.2062	2.12788	12.0409	1.73308	1.57467	12.9648	67.4626	13.4313	0.0204126	0.0193048	13.1586	2.13466	7.81375	88.3039	9.2788	0.0328895	0.0719611	6.39421	0.192284	0	5.73307	2.21789	0	27.488	69.2024	9.07196	7.17897	58.2228	5.45445	0.0933138	10.1417	25.5848	16.9764	5.65952	69.9045	0.648629
TCGA-05-4390	1126	0	11.1368	17.2224	0	0	10.4002	1.20458	26.173	15.1136	13.7614	0.161004	563.569	12.4278	2.58212	53.8161	0.788521	0.220975	13.4001	37.211	24.8155	0.135042	0.127713	10.1191	0.523039	7.23498	90.6097	10.2212	0.0669489	0.0144262	4.91828	0.16961	0.0739434	9.43914	3.15422	0	40.7013	35.4543	13.7681	38.527	36.337	7.73133	0	4.96584	26.6877	58.0886	40.0622	418.328	3.77395
TCGA-38-4627	1147	1	35.4383	15.1448	0.00494238	0.207372	6.10565	11.6527	4.5715	3.04115	10.1249	1.26063	256.01	9.39863	8.35675	23.0557	3.08165	0.20899	12.5573	88.0681	19.9997	0.047894	0.198693	14.1738	4.32244	7.00468	176.734	6.05602	0.0332419	3.24484	4.42582	0.329845	0.122383	6.79947	4.14073	0.00549707	22.7046	63.4174	11.9571	2.35518	5.304	3.87746	0.295473	4.4168	17.079	35.6575	5.18487	1113.67	0.240379
TCGA-64-5779	507	0	18.3908	5.75501	0	0	15.1766	5.14681	12.6735	6.46593	16.5883	0.852151	132.17	55.678	5.59925	34.1374	0.964065	30.4454	12.5548	93.7379	9.29611	0.42371	0.50639	11.2851	3.26708	11.0288	144.792	10.5003	0.0455441	0.504715	7.60041	0.181316	0.258698	8.77399	6.05661	0	30.0522	26.6079	44.7355	13.0706	7.51761	10.4619	0.856127	2.37461	44.7532	20.2479	40.6071	38.5401	3.23992
TCGA-MN-A4N4	1175	0	49.751	26.3116	0	2.39546	6.68786	3.08529	3.66348	4.85275	13.4245	0.510322	119.304	51.1912	2.89736	44.7538	2.11459	1.88648	13.5085	49.6087	32.7041	0.132486	0.172337	12.2429	0.875336	8.06044	159.052	3.91092	0.104861	0.0208574	4.57348	2.71787	0.231632	8.15523	3.75135	0.00800324	25.9691	60.0828	6.90186	5.98978	3.36838	5.47423	0.0321632	0.279749	19.7284	195.719	5.92029	129.839	0.612448
TCGA-78-7633	994	0	9.42211	16.752	0	0.0065065	4.58233	11.3934	2.7672	2.02245	11.9389	1.46882	202.009	92.5051	2.11388	12.2897	5.05958	11.2296	14.3044	15.4251	9.03401	0.0532966	0.0571247	16.5486	0.418509	8.72642	94.4434	12.5232	0.0484415	0.00569358	5.10156	0.0836747	0.0486385	3.69959	3.68553	0.00436939	36.9008	12.1358	8.82245	6.23223	252.457	6.24679	1.73401	17.3394	30.3208	6.22342	6.4368	1.96026	0.594914
TCGA-4B-A93V	254	0	6.84576	40.2427	0.160914	0.00370155	6.75609	3.04267	10.0286	4.0227	22.3914	0.354544	119.734	73.0812	1.27825	23.6046	6.96468	0.871802	4.85789	67.327	7.59251	0.11695	0.0745548	6.3451	0.304047	5.50743	60.7703	4.65925	0.0488534	0	3.09686	0.095205	0.581079	16.0268	4.0873	0	27.6152	29.0594	40.7125	12.2408	41.0979	2.624	0.0749224	3.77875	28.5144	64.5514	8.15522	215.293	0.985694
TCGA-05-4410	0	0	161.367	22.7334	0	0	6.11736	12.0486	5.36044	2.84886	17.9277	0.865283	187.629	5.63204	3.46081	18.7981	3.89538	0.669532	12.1208	7.22083	15.0034	0.168479	0.0531117	25.1205	0.858143	10.6615	131.885	7.31008	0.0348024	0	4.87642	0.176339	1.66054	5.62375	8.04625	0.0046041	34.1043	12.0836	9.18312	4.64434	18.8153	8.09158	0.610594	1.93121	40.1763	19.5128	17.514	91.3364	1.22858
TCGA-50-8457	779	0	32.3453	19.2668	0	0.0297088	6.72078	10.8981	0.861483	1.37795	14.9925	1.8036	117.406	9.92227	5.67276	18.2958	1.11299	0.817753	11.1403	24.1859	18.8865	0.288982	0.132334	10.2493	2.81796	10.6304	115.637	9.98537	0.0716336	0.0194977	3.20944	0.0477575	0.383095	8.99519	8.74181	0.0174569	24.2844	33.4309	8.26331	4.6661	27.7337	13.62	0.060133	1.3216	33.7321	16.2924	2.54026	208.599	0.286261
TCGA-78-7539	327	0	19.4567	17.0115	0	0.00511115	4.80428	7.71217	3.00447	2.02793	13.7796	0.630669	177.108	6.06971	2.93448	26.2255	0.804368	0.0929761	9.18054	15.2128	9.84667	0.0777527	0.0910679	12.5854	1.09956	10.9662	147.18	7.04233	0.0441068	0	3.63738	0.381235	0.93991	6.09922	16.731	0.00686471	38.8374	47.9163	14.6655	28.7226	12.4029	8.05973	0.0155181	2.43495	30.2202	14.7201	6.22903	20.8364	0.381199
TCGA-44-7672	418	0	24.9354	18.6603	0.00576662	0	6.98097	5.30005	8.83055	6.57901	10.0758	1.05113	205.014	10.1646	5.12151	48.4597	1.4257	0.384053	8.99776	33.8301	20.9095	0.150879	0.192369	12.1696	2.95126	9.41005	191.578	17.8539	0.0355535	0.76054	4.20494	0.401231	0.928151	8.5662	4.53353	0	32.8047	35.2062	13.4335	9.94829	7.49107	4.90574	0.0161098	0.391206	28.6804	52.3774	23.2012	371.057	1.58719
TCGA-MP-A4T7	167	1	17.0893	19.4524	0.00641226	0.00708013	7.12687	2.43498	8.64316	14.2327	13.8015	0.925482	89.0135	15.839	1.56652	17.8987	1.7369	1.12525	7.46794	15.2593	22.6468	0.115991	0.0548479	10.7735	0.969277	5.78146	93.2614	9.50322	0.140167	0.631945	4.99117	0.273155	0.285804	10.649	4.63526	0.00475461	21.1783	49.4137	9.09412	55.4009	16.8625	2.98597	0.107481	1.61789	20.9822	19.1241	12.1438	138.225	0.971045
TCGA-44-2656	582	0	145.536	4.11465	0.0200865	0.00369643	8.36992	3.08737	8.80261	13.6182	16.65	5.07339	130.77	16.0222	4.6107	25.5161	3.30215	0.976767	12.9845	24.3843	13.5538	0.603407	0.0458165	15.8578	2.61698	24.3509	95.2866	19.7875	0.0375276	0.0388152	9.20779	0.865169	2.52006	3.83256	10.7227	0	19.6404	12.7518	19.3751	35.3253	19.4594	27.0215	2.37924	4.21901	34.8747	8.7569	27.2835	493.329	0.906621
TCGA-05-5715	62	0	28.6297	18.7895	0	0.00618718	6.75317	2.12788	6.83099	3.13844	9.32563	1.74999	220.927	8.0057	4.34328	20.5279	5.41267	0.544979	10.1205	18.7333	10.4602	0.0434408	0.0575165	15.1113	0.645357	9.29188	285.598	9.90903	0.0376888	0.0649698	3.29809	0.17505	0.0555017	4.89158	4.45665	0	59.6548	48.5952	8.1244	1.82523	7.20891	6.89766	0.0375701	0.432778	40.5522	90.5496	18.1631	777.952	0.953873
TCGA-95-8494	84	0	25.9464	16.6238	0	0	11.8356	0.874092	24.6423	15.8031	9.8642	0.620531	217.021	79.7601	4.13581	38.2404	1.84158	0.210889	6.17015	15.4849	17.3436	0.00966585	0.0170637	10.6868	0.394889	13.3867	95.0464	8.32072	0.0279533	0.0289124	4.75914	0.382415	0.172893	7.88227	7.18129	0	53.8094	35.1038	13.4727	53.0269	13.0172	4.47079	0.12818	2.69108	32.2276	12.0539	33.3735	492.934	2.29884
TCGA-49-AAR2	2224	0	3.02755	18.7213	0.00773901	0	6.3537	0.565154	21.7379	10.4087	9.22093	0.346646	65.9219	7.90591	1.65684	9.00332	2.828	0.343609	6.53612	6.68031	11.7774	0.13999	0.0198589	2.9732	0.256248	3.70609	31.9329	1.82896	0.654984	0.302837	2.19663	0.0109891	0.229959	6.99022	5.83602	0.00286919	39.8262	13.8208	6.19909	21.9404	28.4118	1.902	0.0475638	3.90125	11.659	17.9653	10.1566	39.954	2.84864
TCGA-49-AARN	1135	1	32.1424	20.7212	0	0.00669473	9.13864	7.64106	5.82873	5.49856	12.7054	0.739312	160.245	19.5931	2.54561	23.17	1.72757	0.256385	10.3269	14.2166	26.4465	0.223271	0.0518624	8.22706	0.95143	10.4107	162.849	6.59085	1.28459	48.7	4.42913	0.292724	0.270246	7.53711	7.13491	0	27.9973	40.7223	11.424	15.6046	18.8159	5.01214	0.0338767	1.70226	29.6658	15.1241	11.193	72.4061	1.00531
TCGA-78-8640	6528	0	14.0801	11.0183	0	0.00996676	12.8151	1.37486	18.5967	9.91041	15.0398	0.466091	120.377	24.4039	1.9372	39.1864	1.32056	0.429404	11.0087	34.1028	7.4273	0.166197	0.0849309	12.6082	0.376851	9.93646	75.4269	9.41787	0.015178	0.0392468	4.23217	0.563967	1.00582	5.02646	8.81413	0	39.6681	20.137	7.57771	4.44662	8.49525	3.606	0.0201735	9.97915	42.8357	31.9791	25.7228	444.842	4.89906
TCGA-69-7763	690	0	23.2761	17.4216	0	0.004576	4.07015	7.87748	2.69317	2.035	11.9498	1.40257	189.243	7.66885	1.41616	16.8236	0.799577	4.17083	13.629	96.1862	11.7317	0.0856761	0.0567185	11.69	6.28845	9.14633	97.9089	8.06474	0.0139372	0.0840898	6.55277	0.223623	0.0615731	5.59297	3.4963	0	18.1951	60.8329	10.4657	21.3155	35.151	6.57256	0.0602043	1.09649	16.9157	9.51363	2.85832	15.4343	0.416874
TCGA-50-6590	1288	1	19.1162	6.17397	0	0	12.693	5.91986	20.0024	12.1944	20.3244	0.203136	598.371	11.7488	5.15778	38.6979	5.60404	0.0746341	15.2055	190.545	14.532	0.102623	0.0981318	11.5637	5.12635	6.03993	137.081	9.43885	0.0296782	0.140692	5.7551	0.150375	2.11969	6.59808	4.17454	0	34.5305	36.3292	9.24934	7.07995	1.9163	4.34315	0.00986157	1.23652	44.3074	99.2987	47.5845	375.817	1.66322
TCGA-50-5942	883	0	42.5546	20.8771	0	0.00485057	5.34873	15.2338	0.708483	1.52345	12.0252	1.17517	139.396	4.58507	6.00911	17.1639	2.5595	1.03097	13.7708	6.09719	14.3598	0.099331	0.105213	14.2007	0.619778	10.5466	171.171	7.55947	0.0492449	0.0254672	3.06372	0.0374275	0.130535	5.6048	6.16095	0	18.059	12.7715	8.26957	9.41586	40.2753	17.1874	0.0981796	0.912403	20.3961	1.3272	3.28094	18.6895	0.179668
TCGA-64-5815	224	0	17.4925	15.0261	0	0.0119823	5.32887	8.69471	10.8098	5.97811	11.5119	1.32323	173.665	29.3413	5.24015	25.5598	1.3103	0.470353	9.30841	64.6078	17.5421	0.0350538	0.102106	12.7991	2.11689	13.1971	162.731	9.5635	0.0486597	0.802122	3.60461	0.58556	0.0537434	4.22118	3.96299	0	20.9605	73.9799	10.8821	6.5023	16.2701	3.93697	0.0485064	0.741862	16.0704	223.924	11.237	902.091	0.365863
TCGA-62-A46O	1454	1	24.2443	4.66347	0	0.0142371	24.421	0.67258	19.2795	27.1458	15.1748	4.73273	312.018	9.58448	0.702994	18.1104	1.94951	0.163569	15.6953	34.6624	10.5612	0.119397	0.00735273	71.4741	2.51832	15.3486	78.7212	17.8873	0.00963602	0	6.57498	0.134267	0.148998	3.76602	5.01834	0	33.0809	22.1601	8.72274	3.94071	7.93529	8.02389	0.0240142	1.90198	14.6101	2.06429	44.8877	44.7473	4.26157
TCGA-05-4396	303	1	19.3465	3.90919	0	0.0128902	5.56987	11.8015	2.69494	4.4874	22.444	0.428499	92.264	26.6383	1.95203	19.4497	5.99628	0.148095	12.3593	12.1191	16.4339	0.0641064	0	11.2344	1.31931	15.3088	78.7978	8.63384	0.621614	0	8.55335	0.049731	0.346892	8.20249	5.61952	0	20.1866	14.2685	12.6547	9.17795	79.4061	8.19308	0.0587043	0.828531	23.9281	14.8163	6.88656	44.3874	0.580696
TCGA-50-5941	567	0	24.0001	8.87146	0.00974546	0.00538025	7.99344	6.1611	12.8047	7.81352	12.9038	1.01855	245.729	9.9434	7.43691	16.2363	3.40555	0.947806	23.501	23.7073	17.1746	0.116474	0.158382	11.5303	1.60641	11.0437	126.244	7.65666	0.021849	0.0847447	3.95405	0.484336	2.00292	6.67971	6.4969	0	35.8522	26.8193	12.4301	20.3787	9.91086	5.7225	0.0762305	1.86133	39.8553	61.9302	18.3377	217.447	2.00365
TCGA-86-6562	376	1	57.9211	26.1194	0	0.0241264	8.42805	3.02722	8.65785	7.79884	10.3433	0.706862	219.021	31.7437	4.16123	23.2402	2.65783	0.748405	11.1168	96.2778	13.7125	0.0790504	0.0897124	16.8892	2.94432	11.9491	180.604	6.99836	0.00489881	0.0380017	5.55138	1.67546	0.0216424	5.41811	5.26992	0.00324038	27.3748	75.1836	6.64243	13.4263	20.9196	9.01557	0.00976676	2.0137	48.6542	31.5739	24.1532	598.216	1.01925
TCGA-49-4510	896	1	23.0474	11.7592	0	0.00215635	11.3596	6.3933	1.40497	1.1028	16.3409	0.371774	100.832	20.2828	1.40182	38.0995	0.643778	1.99432	9.8809	30.9312	10.7228	0.0946247	0.0668187	6.49176	0.298018	7.17773	100.392	4.19271	0.0175137	0.0226432	4.37164	0.0831931	0.0580303	9.46122	3.7554	0	24.6472	28.226	9.72329	18.4634	69.1188	4.45545	0.0458286	0.758234	20.8408	2.24912	2.08811	56.7944	0.157587
TCGA-MN-A4N5	84	0	18.6972	5.55758	0	0.00656417	6.01812	2.33816	9.98724	5.9113	14.9322	0.443813	131.807	100.575	1.74655	322.973	1.50778	0.414785	17.8961	9.81937	43.6782	0.103697	0.167808	8.42883	0.727472	16.3168	104.554	8.53949	0.0766383	0.0603125	3.04096	0.118183	1.56041	9.96546	8.88209	0.00220406	31.1536	27.5887	10.1034	34.4257	7.49572	8.54297	0.106291	0.784895	27.0014	20.3862	20.9133	32.5305	2.0437
TCGA-55-6642	2449	0	13.8723	30.9528	0.0200968	0	8.95795	3.93108	5.91027	5.26559	12.9497	0.943938	229.929	29.2014	4.97773	21.1607	1.64979	0.201828	11.2389	26.4109	15.297	0.412217	0.12033	11.7283	1.56232	14.5603	122.366	9.75742	0	0.0436896	6.05421	0.214026	0.597163	7.08485	4.77415	0	26.6857	23.4698	15.0499	9.67773	47.3504	11.2627	0.0280715	0.773448	29.9721	74.2602	18.1497	288.279	1.47171
TCGA-55-A491	626	0	12.5143	21.8395	0.0155491	0.0686744	13.7352	4.95564	5.31652	7.02665	8.64472	0.691639	147.377	24.7398	6.17991	27.9185	1.57446	0.312312	11.7138	12.437	15.8853	0.138122	1.96176	12.2391	1.14722	5.20923	91.1414	8.16436	1.80839	0.0112677	2.98516	0.331187	0.288769	7.03504	4.68766	0	48.9178	59.6349	14.9009	1.82895	3.45273	5.78366	0.00434384	2.33081	20.0366	49.285	8.40005	676.649	1.81758
TCGA-50-7109	308	1	14.7168	26.1972	0	0.00438945	5.54842	3.8072	11.2135	25.2179	28.8995	0.514413	294.663	19.3817	2.41038	19.5818	3.65204	1.99199	9.41704	8.14853	9.00352	0.169503	0.0952109	11.8607	0.555135	13.5136	81.5479	7.90958	0.0222817	0.4494	7.70474	0.259665	1.65376	10.795	4.35029	0	33.0419	32.0304	17.638	22.0132	33.3623	11.1551	0.0133269	2.11602	34.3554	13.1908	20.556	31.0257	0.909614
TCGA-78-7535	949	1	32.6609	4.8657	0	0.00252205	6.60593	2.00641	12.9582	7.95975	9.2936	0.289883	79.8272	29.1867	4.43085	5.90609	2.3581	0.671272	4.63149	3.07953	32.2008	0.0900136	0.00781508	5.97986	0.371578	12.3216	45.6685	2.24349	0.0128024	0	1.64668	0.343801	0.0904958	16.0562	4.10885	0.00677467	15.8014	33.2975	5.74082	20.6394	40.4442	4.64763	0.0229718	0.375471	17.3623	49.9629	10.242	171.207	4.54469
TCGA-99-AA5R	658	0	25.1942	11.7172	0	0	8.03581	15.9109	1.59628	1.83696	14.4999	1.51929	93.3689	22.0771	4.61037	13.4332	1.17267	11.0692	9.60709	49.8837	20.6562	0.198502	0.122878	11.878	0.947878	7.71851	175.886	7.8737	0.0715714	0.0347002	3.4014	0.759281	1.60074	17.1427	4.17733	0	20.0263	35.198	15.3305	258.788	26.5	4.8544	0.035673	3.08402	17.4022	67.9452	2.22867	46.8651	0.564597
TCGA-05-4426	791	0	23.8367	11.1582	0	0.00415466	9.86213	15.2072	3.61128	5.04632	15.2489	0.372195	166.801	51.4475	4.21794	24.008	3.44227	0.31424	14.844	7.80517	24.9419	0.0291703	0.0740256	6.82048	0.365642	13.1252	151.328	5.83582	0.0653785	0.0436269	3.56113	0.187004	0.149077	8.68928	6.92063	0.00139502	25.8175	124.457	10.7341	11.6965	25.4498	5.08224	0.119834	0.690195	20.848	38.3642	9.87105	1434.65	0.929587
TCGA-55-A492	596	0	7.58275	14.1888	0	0.00375837	3.05291	5.09926	1.3993	1.16475	8.95903	0.728445	128.657	23.4615	1.0071	10.3178	2.17454	4.23162	5.8992	3.8232	6.99146	0.114348	0.0407612	7.48034	0.132306	6.27676	25.3724	4.10309	0.0114469	0.897843	2.83915	0.0193333	0.101143	6.07653	2.95663	0.00252391	29.2014	35.6853	6.3144	17.767	114.82	2.17894	0.0988943	4.83147	18.5301	3.40149	1.06535	10.7923	0.109113
TCGA-44-4112	370	0	110.315	13.104	0.243376	0.0089575	6.874	4.53633	2.6167	9.79692	18.2593	1.57463	140.902	28.9757	4.30187	6.19408	2.6017	0.188673	24.4603	36.6781	14.1142	1.57753	0.166539	20.3449	6.48182	28.1626	82.6453	10.283	0.081846	0.18812	9.14702	1.40538	6.10681	6.16501	8.91812	0.0240614	7.84692	21.4992	9.32091	57.319	20.1033	18.6495	0.634575	5.06748	15.6927	2.57662	17.0591	166.623	1.07608
TCGA-67-4679	448	0	27.5245	22.6074	0	0	7.29418	9.89304	1.66096	3.01063	14.1142	0.68658	154.024	10.3076	11.472	19.6749	3.22756	0.838281	16.0263	31.5888	21.6272	0.11883	0.24474	15.6448	1.31223	12.5943	110.885	8.12076	0.0274921	0.0118481	3.88984	0.139299	0.0809715	8.22084	5.19805	0	20.7369	15.7636	6.89077	22.4204	36.4173	12.7607	0.0502435	1.36941	21.5984	3.48306	4.8492	39.0393	0.379529
TCGA-64-5775	62	1	5.16965	20.5319	0	0.00386944	13.4194	0.511835	14.1849	19.902	16.8825	0.588641	470.672	12.3118	3.47567	40.6694	1.74179	0.11114	11.6756	359.472	7.30209	0.115463	0.0659462	12.6299	62.604	12.8402	109.71	11.418	0.608903	0.010158	5.79729	0.875806	0.0347106	5.34352	5.74071	0	24.5796	26.621	12.5766	2.62121	3.15475	6.76795	0.0352443	3.36128	26.4286	40.4406	26.6427	260.45	0.437728
TCGA-97-7554	775	0	39.0843	24.9624	0	0.00371667	6.79413	4.22097	5.28494	6.57006	11.9439	0.753868	150.382	19.9426	3.81536	19.2403	3.56108	2.71861	25.173	33.5305	12.7323	0.123952	0.069101	14.132	2.02557	11.2759	359.866	11.9898	0.0188666	0.00975694	5.59479	0.105153	0.150031	4.73562	3.88535	0	24.3945	40.635	9.76074	10.8695	3.2065	9.91312	0.112843	1.36134	48.3771	38.6266	15.516	360.218	0.904145
TCGA-55-7727	119	0	48.8903	7.3528	0	0	8.50501	3.67306	13.3924	16.1192	18.4572	0.466796	156.772	16.5653	2.55556	16.4161	5.10696	1.08304	15.4857	3.80627	13.2686	0.107203	0	20.0323	1.06982	15.2958	142.039	11.925	0.0808767	0.0627387	7.38102	0.143427	1.03618	5.94364	9.6557	0	23.5221	14.7967	12.7303	9.83546	67.3186	9.10242	0.0564354	3.49769	42.6759	7.11667	41.3901	75.0205	1.81831
TCGA-62-A46V	2199	0	47.847	15.5042	0.00748285	0	7.1924	6.98672	5.22945	9.97229	14.314	0.553965	166.17	29.9576	4.66567	26.5647	1.34329	0.355966	19.5943	11.6449	6.46722	0.11602	0.0192016	11.6465	0.791775	10.3526	174.765	3.47511	0.0922695	0.0108449	3.9286	0.276259	0.0926448	7.56769	4.99163	0	23.4866	40.5563	8.0473	9.93004	13.0029	5.3213	0.0167234	2.27655	31.9053	21.5539	9.52236	260.979	0.446651
TCGA-78-7145	826	1	56.0451	17.585	0	0	8.93061	4.54521	18.3068	14.4361	20.343	1.13183	334.406	39.1721	4.47242	22.9572	1.98811	0.160273	9.75281	35.1488	10.8572	0.0773255	0.0614284	13.5426	1.6944	14.4211	118.034	10.0989	0	0.0115648	5.49551	1.07641	0	4.27351	11.9783	0	44.1037	46.5702	8.45867	46.7207	26.0646	7.71005	0.508254	1.71768	43.7416	26.2813	34.4413	628.471	2.27124
TCGA-49-6744	890	0	34.0209	15.7458	0	0.00426808	8.347	8.24265	4.53496	4.40114	12.9077	3.06847	136.42	4.99582	6.29425	17.7229	2.64231	0.596602	11.818	55.5357	20.4366	0.149833	0.152093	15.0336	0.85698	9.90791	152.75	6.83551	0.116994	0.0336134	4.24396	0.526927	0.248863	5.0077	7.82583	0.0028662	31.0104	39.4776	12.3588	25.3684	23.8353	5.85122	0.142543	1.44228	32.2964	45.9942	6.97286	365.46	0.880191
TCGA-MP-A4T8	161	1	23.5809	4.40087	0	0.00358683	8.1469	1.72158	13.3081	9.58557	11.0897	0.715405	176.555	38.489	1.33001	20.3804	0.576929	0.0686815	8.06359	15.9093	11.8121	0.0545642	0.144488	9.22181	1.01014	10.5106	95.9235	5.32828	0.00728297	0.470803	5.82358	0.0922544	0.0321754	11.7207	5.07794	0	47.8029	28.859	12.2912	23.2917	20.1336	11.5759	0.0326702	1.64096	27.3628	88.3026	17.4335	134.462	1.37886
TCGA-50-5935	653	1	19.3741	36.5443	0	0.0054355	6.26063	3.56412	3.29243	2.70427	10.9664	0.863629	158.633	25.9965	2.29758	21.98	1.62277	0.936723	10.5012	22.75	18.016	0.060425	0.0505289	9.9644	0.446475	14.319	99.9802	8.76729	0.0220733	0	4.86473	0.223685	0.292553	3.89418	9.06034	0	35.4308	35.4382	14.5946	23.3396	21.5347	7.66787	0.0495085	3.34473	41.9255	43.7276	5.67404	54.6674	0.33193
TCGA-55-8094	541	0	28.1754	3.43557	0	0	6.20026	4.85545	13.3196	8.08803	8.28834	2.0992	200.138	19.5951	0.404062	18.1667	2.44804	0.172204	10.0947	15.7019	4.86639	0.147833	0.74976	8.53173	0.262428	9.15847	128.548	12.9643	0.0217387	0.0112423	3.35664	0.0771027	0	3.97013	4.28626	0	49.8962	21.5082	5.5968	5.72402	37.9875	4.90025	4.38172	3.01168	21.0031	1.03155	31.1439	10.5435	1.27758
TCGA-44-A4SU	409	1	33.8424	12.0058	0.00709605	0.27423	5.55103	7.7434	3.4669	2.57517	14.2669	0.42821	242.335	54.9287	2.79442	15.2744	1.54585	1.14022	14.1576	10.6606	19.7822	0.295686	0.0303484	9.37173	0.781493	16.5119	125.686	5.67842	0.0636363	0.030853	2.29524	0.221675	0.281139	7.85058	7.51999	0.00526163	24.2213	41.1684	9.42086	20.6455	10.786	8.60465	0.154625	2.91799	24.8915	31.4979	6.33705	194.616	0.905954
TCGA-64-1681	1167	1	50.908	18.3473	0	0.00875812	7.71625	10.2554	4.68632	5.2702	12.5686	1.46063	250.691	7.18574	2.66085	18.8181	1.62492	5.32177	11.0989	23.8978	13.2859	0.0649079	0.07237	9.08572	0.582369	12.0944	220.318	5.57108	0.0681688	0	2.50232	0.488068	0.0392821	5.40856	5.59729	0	34.2103	40.2008	9.68757	10.962	33.631	5.04099	0.132954	4.54352	24.598	25.063	8.91701	120.277	0.669272
TCGA-86-8075	479	0	70.4967	16.4354	0.0181654	0.0727083	8.90956	4.89406	8.99353	7.10446	13.0544	0.66958	236.222	30.5654	5.53547	17.1771	4.35475	2.9477	18.848	125.675	31.1441	0.0968174	0.170918	13.147	4.59282	13.0897	308.539	12.3304	0.0687255	0.0065818	4.79821	5.97781	0.134943	7.07708	5.34027	0.00505104	47.1467	50.0178	11.7129	104.305	5.36918	7.26776	0.0355232	4.87248	26.9808	25.2416	28.0382	846.465	2.06317
TCGA-44-6145	328	0	18.8482	8.31577	0	0.00546658	13.6665	6.62151	7.31921	9.65583	11.0824	0.942488	132.743	5.95789	7.3912	21.7475	1.73326	0.157013	15.0713	90.7152	21.8077	0.108747	0.110105	10.0714	1.11901	7.30302	48.8244	4.24294	0.0221995	0.0574031	6.73749	1.06858	1.74084	5.14896	5.73529	0	31.4462	39.7925	20.0532	12.2243	25.7096	5.68922	0.0387269	3.49304	26.0398	22.5514	24.1296	104.53	1.08357
TCGA-50-5044	624	1	9.34478	9.64184	0	0	7.58718	5.99918	12.4671	12.0902	9.04881	0.446271	202.898	13.5298	1.81319	13.737	2.10356	0.385382	6.03362	348.505	9.92297	0.018993	0.070412	9.64908	0.838016	6.38612	143.617	3.25286	0.0131825	0.801045	2.07338	0.133588	0.145598	7.54035	3.48163	0	24.4572	243.575	13.4813	9.26885	10.6954	1.3655	0.026282	0.567653	16.0096	24.9609	13.6702	38.4474	0.734439
TCGA-55-8089	702	1	21.1286	15.4598	0	0	10.2885	5.47392	15.5192	15.5441	13.0962	0.474689	170.506	6.81676	3.32937	19.9718	3.42487	0.57092	10.003	82.0063	29.717	0.228865	0.275475	13.1507	7.03662	10.3056	99.4865	7.22527	0.0416561	0.23697	7.2625	0.274385	4.96888	8.4313	7.08282	0	34.7426	30.3817	22.9404	7.27248	5.80924	6.01852	0.0442933	0.559781	25.6784	63.8231	33.8358	4.3137	1.55267
TCGA-91-8497	434	1	20.2773	17.7248	0	0.0397126	5.6271	17.603	1.11298	1.38762	16.158	1.9818	92.7837	8.3415	5.94699	20.2706	1.33267	0.716974	10.1427	5.7225	15.8224	0.461391	0.0791082	10.3565	1.05775	8.8291	118.103	10.173	0.0403178	0.50637	3.58332	0.277243	0.17812	12.3113	6.35005	0	25.305	24.3268	8.00297	27.563	24.9995	6.44525	0.218179	0.654231	21.2743	18.0172	2.28221	34.6917	0.789446
TCGA-MP-A4TF	336	1	22.794	14.683	0	0	13.178	0.464355	8.02302	6.31781	9.84982	0.110763	488.531	35.8683	2.13888	22.0246	0.753546	0.0823444	18.9577	94.003	18.6654	0.176127	0.114219	11.2295	1.39371	11.4685	80.5023	8.51046	0.0997918	0.0645098	5.09135	0.553033	1.21239	5.16677	7.35354	0	31.2084	93.1242	10.2453	49.4021	4.85084	10.0456	0.105695	0.162594	18.5994	25.1853	20.167	94.6539	1.27923
TCGA-05-4432	761	0	16.9811	24.2205	0	0.00244884	13.1513	2.88754	20.5106	10.1722	12.7933	0.430481	185.64	12.285	3.48198	32.1149	1.54155	1.25199	9.32951	14.9591	11.8323	0.147578	0.231441	9.1673	0.76309	10.7558	71.5012	10.3171	0.0994464	0.23786	9.20125	0.352716	0.604098	9.77108	3.77532	0	49.7984	20.8083	30.5252	27.7282	30.0957	5.60153	0.19331	5.55768	43.1366	62.0165	29.6906	75.853	2.1647
TCGA-55-6979	237	1	88.1512	24.0271	0	0.0493547	8.65513	5.21109	22.4834	13.5378	13.8643	1.00108	194.692	32.0869	7.61375	18.8835	4.2691	0.6261	11.3343	21.3629	22.6784	0.299599	0.382338	11.3424	1.63287	9.86632	135.629	6.36644	0.13153	17.6208	3.72154	1.79305	4.15062	10.5694	7.92439	0.00414297	38.6119	38.963	19.6315	14.38	8.77938	6.16511	0.112385	1.07008	22.6787	104.976	32.991	290.825	1.71696
TCGA-78-7166	258	1	10.0272	28.7469	0	0.00553345	3.85434	2.87026	11.4023	11.0774	10.2934	0.424007	116.994	15.854	0.467274	4.78534	0.252924	0.0317868	4.35591	7.05506	14.2914	0.0663702	0.055726	4.95065	0.266941	7.81438	35.415	5.39894	0.00561777	0.138	2.34748	0.135206	0.38469	6.18455	3.8063	0.0167218	23.2931	45.3934	4.91396	18.853	25.335	2.18443	0.0280004	0.563578	6.59063	16.331	13.7316	35.6668	1.30733
TCGA-93-A4JN	718	0	55.3795	27.8926	0.0137882	0.498598	17.4233	6.16372	6.38224	11.6684	15.2255	0.59616	153.54	15.8809	2.96269	23.9956	5.58905	0.517448	17.8647	43.9254	42.3685	0.249414	0.224084	9.77454	3.07672	7.4462	204.845	5.47669	0.452099	0.479601	4.76299	0.0587364	0.119498	11.7541	7.70216	0	22.2126	65.1595	13.2253	39.0071	17.2382	5.66583	0.0231115	5.86599	44.564	30.0497	22.9504	48.5461	5.50585
TCGA-38-4628	1492	1	43.5502	27.1859	0	0.00232652	11.2541	1.26614	18.8364	11.9403	13.6816	1.1142	335.826	5.89206	1.85708	160.694	2.23181	3.43917	13.4842	9.3869	11.7955	0.0176959	0.165811	11.7725	1.47421	5.02194	308.357	8.91627	0.200768	0	5.99531	0.382969	0	3.46473	2.95854	0	54.7309	60.7652	15.5342	1.53365	12.0936	12.0316	0.00235453	2.03968	20.615	6.21342	15.3832	176.464	0.885049
TCGA-38-6178	448	0	69.3382	27.5283	0	0.0144088	8.03526	8.19553	3.41478	4.0549	8.7322	0.96608	220.652	12.2946	4.33002	22.7723	2.23424	1.33813	17.0511	82.688	20.3332	0.0927351	0.100459	11.9816	2.00076	14.1993	305.078	7.51056	0.0731418	0	6.02749	0.0555898	0	4.61648	6.6239	0	32.9037	31.1635	11.2673	4.46053	20.7681	11.0308	0.051038	4.57963	31.5344	11.9117	11.2625	208.2	1.26216
TCGA-55-8507	418	0	13.18	7.37657	0	0.00467431	13.8958	2.40254	19.5986	7.29501	15.0572	0.516194	251.397	25.4491	2.95933	23.8431	1.30356	0.420674	11.6809	8.98955	14.2756	0.0984565	0.108632	8.98122	0.292534	7.75835	57.4798	7.79427	0.0616921	0.0981673	4.93908	1.68315	0.167723	7.50196	4.43518	0	56.761	39.3	16.177	44.96	16.8375	7.44985	0.0614978	1.60827	46.8292	40.4899	29.7726	102.308	1.58633
TCGA-67-3773	427	0	31.3693	9.30694	0	0	4.43562	6.34719	3.52137	5.72145	12.0912	0.631992	87.4835	29.9852	4.27989	29.1736	2.47473	4.31929	15.4505	29.3313	14.1555	0.068514	0.057293	10.4013	1.59909	6.05486	50.3652	7.68731	0.10637	0	3.59145	0.523109	0.331716	7.45056	9.95712	0	23.5698	54.522	12.2824	70.5258	22.2858	14.1548	0.0748482	0.608778	8.48658	9.75773	8.32185	314.642	0.191267
TCGA-NJ-A4YP	50	0	10.2497	25.8488	0	0.00699544	5.66028	1.20623	6.10556	5.51221	15.5772	0.465088	155.879	34.2444	1.891	18.2335	1.06246	0.0636265	12.2531	6.59197	30.142	0.0573016	0.0812877	9.46637	1.5893	8.72089	62.0845	13.7876	3.17639	0	4.68323	0.139442	0.972659	19.5879	3.53642	0.00234887	21.2579	20.881	11.011	48.7701	11.0352	3.13512	0.0513276	0.257055	29.7748	45.6556	11.2401	55.0231	1.74028
TCGA-78-7542	321	1	24.4838	4.07977	0.00421891	0.00931667	11.4237	15.5323	43.2191	13.2227	9.76168	0.367449	373.008	20.7947	1.1054	22.5285	4.34204	0.0312197	12.4404	14.4833	30.3663	0.0531483	0.0505217	13.8725	2.04074	14.8137	151.454	13.1296	0.0165526	0.776539	3.64389	0.658977	0.532788	10.52	3.96502	0.00469241	41.8716	92.9787	14.7512	4.30079	5.88335	4.28837	0.0636448	0.372073	19.2257	11.5204	33.3475	31.6927	1.78377
TCGA-44-8120	260	0	40.8022	11.38	0	0.00254631	4.72971	8.03066	4.20414	3.16711	19.6825	0.737417	101.85	16.7155	2.26076	15.7723	2.97303	4.68072	16.2262	33.8998	28.9137	0.0655523	0.126244	10.9691	1.7496	9.0846	214.831	7.69722	0.0439469	0	5.14415	0.104787	0.0228415	14.511	5.45242	0.00341991	42.7347	46.4565	17.8297	37.8087	31.7264	17.6538	0.190696	3.82572	22.3511	7.59242	9.58846	26.3706	0.639827
TCGA-91-6828	323	0	40.1245	20.6768	0	0	8.36204	4.88591	8.1262	5.49437	18.8903	0.914737	472.051	21.5708	5.33304	24.9765	3.19203	1.3241	12.7195	45.8113	18.9842	0.109943	0.116454	14.8439	1.59738	12.8986	188.912	16.1934	0.343388	0.0197316	5.57721	0.251318	0.910231	7.69277	7.94246	0	26.5279	56.0322	17.2603	35.9152	18.4064	20.2441	0.038034	3.79035	41.3594	20.4429	30.3002	501.053	1.15126
TCGA-73-4670	131	0	5.03901	3.07704	0	0.00967259	13.7952	0.968727	18.2694	21.4215	10.4134	0.359687	372.384	41.28	3.67608	39.1973	1.84234	0.0518597	17.792	100.276	14.0396	0.0713078	0.0269752	9.47471	1.12241	10.7463	94.4786	6.477	0.001964	6.55629	10.0496	6.49321	0.277656	6.00868	2.96489	0	35.9457	56.937	8.50134	9.21553	27.3364	4.90466	0.00391562	0.160915	26.0322	13.622	23.1149	359.216	1.49509
TCGA-99-7458	392	0	34.7216	7.84678	0.00502718	0.00555078	4.248	6.29345	3.00457	4.829	12.6636	1.90463	192.327	22.7792	4.21864	11.6778	3.26299	0.850303	11.6897	5.29956	16.3762	0.0763214	0.0989011	12.9417	1.45106	13.776	126.438	11.8929	0.0422653	0.48087	4.47768	0.271259	1.083	5.3847	7.30571	0	23.6868	14.4958	15.4456	17.2846	27.4907	12.7287	0.0814556	2.01346	37.5253	37.178	10.4016	88.6005	0.808527
TCGA-J2-A4AD	550	1	60.3045	16.897	0.00614071	0.254261	8.38506	2.81233	8.58296	10.6995	18.5699	0.943591	140.332	25.1349	1.58655	15.8838	4.43689	3.14191	12.508	39.2237	18.7215	0.182486	0.0630302	14.0063	0.499475	7.10649	302.469	7.8015	0.0344181	0.0177995	4.19435	0.20927	0.0152056	10.6607	7.56873	0.00227663	44.8981	42.8458	13.1133	8.791	6.38564	10.6641	0.147532	18.514	23.5942	8.20573	28.0064	121.631	1.91075
TCGA-50-5049	2146	0	41.4622	10.7725	0	0	6.82896	4.94312	12.4383	12.3109	11.3839	1.40908	194.508	6.65983	5.83585	26.5037	4.37975	1.18344	12.6364	55.6365	11.6079	0.187812	0.081652	13.3082	3.27321	7.24149	180.262	5.08303	0.038912	0.0503089	4.93392	0.160194	2.57864	8.66991	4.86388	0	33.4019	34.7631	12.5524	5.21719	8.51291	6.71429	0.0533355	1.17291	23.9352	169.644	14.8086	1247.55	1.17029
TCGA-97-A4M6	568	0	28.5728	16.3256	0.00738496	0.0366937	10.4673	10.4624	5.03844	3.96053	9.98271	0.872912	147.173	7.68159	4.23149	24.0377	2.85431	1.61603	10.4514	7.95965	27.692	0.145513	0.208455	12.2054	1.25984	21.7647	177.419	5.26095	0.0331136	0.0321092	3.6811	1.69879	0.512024	8.81125	8.03835	0.0273793	28.3259	31.7519	13.8449	36.5872	9.66992	6.46465	0.127911	7.21432	27.2036	27.5743	6.47396	97.0763	1.05712
TCGA-97-8177	499	0	65.5271	20.0637	0	0.00779835	5.29521	9.59328	4.45566	5.05391	11.4048	1.38552	133.011	11.6059	6.80363	39.0432	2.63802	1.31904	10.5637	44.6368	16.5668	0.0927759	0.261785	10.2535	3.49767	8.35369	110.353	7.45114	0.137231	7.34948	3.49281	0.695331	0.139909	8.23593	5.65248	0.097756	39.5586	58.0184	12.9208	13.2067	32.5118	4.06223	0.0683996	1.00004	17.4058	34.5233	8.18692	2586.8	0.262833
TCGA-78-7152	1202	0	19.1203	36.1404	0	0	6.24365	4.09672	3.88061	2.97044	13.6264	0.498921	150.211	6.33447	2.27601	27.6834	3.48039	0.0292344	9.86036	6.82411	16.4646	0.156324	0.0591362	14.053	0.846001	10.7896	64.5219	6.09942	0.0775002	0.0200398	5.15868	0	0.205433	6.00123	4.56584	0	21.4731	22.6289	13.9837	9.23024	44.0264	6.64268	0.0772562	0.938035	22.6635	23.3508	8.03349	134.829	1.02404
TCGA-64-5781	1202	0	23.7071	9.16039	0	0	10.1968	11.7316	10.9164	12.7059	7.43017	0.241236	177.084	7.81164	12.0454	21.1775	1.61928	0.179967	10.0086	45.1746	19.5908	0.0794306	0.105168	5.81516	2.36912	5.10443	85.4658	5.96656	0.015903	0.0137072	4.0432	4.55268	6.48715	5.26658	4.2415	0	34.4779	52.1021	8.65121	20.8991	11.2489	2.35572	0.00528432	0.412115	22.7394	14.763	16.1834	27.9717	1.51588
TCGA-35-4123	182	0	45.6167	5.28094	0	0	11.092	1.94901	37.24	19.3241	11.3592	0.602503	239.394	26.2568	3.72013	48.367	1.70445	0.151921	12.8067	84.5415	10.8452	0.0322926	0.181713	10.1954	2.55911	6.68806	63.152	8.71437	0.0420251	0.0181112	4.90431	2.59071	4.92006	7.56758	6.76205	0	26.798	45.9688	14.9401	22.8022	0.760199	4.78919	0.0279285	1.21947	12.1706	105.663	15.7152	699.529	1.02564
TCGA-86-7953	591	0	17.0746	6.62205	0	0	9.16557	3.03976	25.8803	15.4584	13.6793	0.963476	156.716	35.8531	7.60441	43.0226	3.78317	0.0944539	11.6909	53.5575	16.0428	0.0464986	0.0849174	12.7971	1.06119	19.2474	177.561	7.51317	0.439585	0.266182	6.31641	7.51366	0.147497	8.28015	8.73081	0.00184031	48.8425	39.1699	17.9117	129.519	14.7435	7.25402	0.0887496	5.16775	30.9986	22.6551	45.3919	399.836	3.7201
TCGA-05-4402	244	1	44.3798	4.72268	0.00349393	0.0289338	10.2617	5.99602	10.9879	6.89735	13.0838	0.960738	380.098	15.1015	5.77298	30.2959	2.89055	1.84308	18.0585	19.9588	14.0473	0.191861	0.0687371	17.1284	0.940596	10.6556	123.956	10.3003	0.0489579	0.0151913	3.92882	0.724342	0.0692131	6.06568	9.39852	0.0025907	44.7151	57.1316	12.6733	2.48689	19.558	4.62561	0.115177	3.58094	27.4827	18.4004	17.4395	1402.72	1.44635
TCGA-L9-A7SV	565	0	31.0881	21.8444	0	0	10.2279	0.565153	16.3572	19.0253	23.0043	0.583437	70.4274	39.3867	1.28046	27.8776	5.5336	7.217	12.6692	9.7039	10.4653	0.325514	0.0149475	9.80238	0.322855	8.33937	81.0047	4.52	0.0359137	0	5.69044	0.107528	0.274055	5.63828	10.4008	0	65.1168	5.31659	12.0509	5.21194	10.2524	8.94013	0.491445	1.81322	24.1114	2.30885	30.1012	10.2942	2.45641
TCGA-99-8032	44	0	12.6764	17.2176	0	0.0303004	7.92798	5.33639	9.79303	7.68072	15.606	0.614596	238.289	26.6954	3.10764	26.2091	0.901113	3.21431	7.00733	60.6913	10.1891	0.209197	0.136143	7.54645	1.13778	8.21512	157.428	8.33915	0.353765	4.12038	5.80602	0.0467602	0.149495	6.89451	4.40624	0	30.3718	36.5037	24.7124	19.0802	12.2352	4.42803	0.0643971	1.91323	31.2059	23.0865	19.3175	258.909	1.01618
TCGA-86-8056	139	0	36.7364	10.4347	0	0.00501202	7.71356	4.655	1.58255	2.5702	24.8509	0.497009	98.5637	17.4224	5.25151	33.3832	3.88874	0.993305	13.8959	32.3933	16.394	0.127563	0.073771	16.7216	3.81957	11.4771	239.626	22.6094	0.0966796	0.0855235	5.01729	0.406069	0.17984	9.00671	6.66844	0	28.026	46.3272	13.4575	21.1744	16.7216	12.7208	0.0481876	1.43785	23.4143	4.35442	4.65136	47.5593	0.434017
TCGA-50-5051	478	1	15.8783	22.3001	0.030645	0.00563947	7.27091	9.29261	11.4835	10.7763	16.957	0.603713	272.362	18.0781	1.85702	23.5828	1.71629	0.205173	5.74851	15.7133	6.95724	0.138583	0.052425	7.21291	0.338231	8.69804	83.5915	6.64748	0.0114508	0.266483	5.76768	0.116039	0	12.0373	6.28248	0	24.0869	27.3134	21.2026	39.5785	39.8815	3.94861	0.0799033	5.81839	35.3164	26.3111	13.1763	94.496	0.852496
TCGA-55-7728	704	0	32.0718	14.8371	0	0.00273538	8.24303	11.6921	3.20411	3.14757	13.7113	0.477769	108.408	12.6207	6.61483	11.8726	1.96249	0.408547	7.19286	11.6315	24.8135	0.075221	0.216141	6.56475	0.934407	6.48071	49.7087	5.96533	4.1767	4.69628	2.20872	0.492484	0.318988	12.3223	5.85521	0	19.6305	60.5329	9.94954	19.1773	6.6445	3.86775	0.0415248	0.655445	8.90057	536.407	4.61046	1443.78	0.892714
TCGA-05-4249	1523	0	36.9058	32.1829	0	0.00278995	6.53262	5.02426	2.54491	3.00487	16.539	0.710514	217.113	14.5909	7.91556	20.4134	1.94352	0.267113	15.1215	6.47404	21.6934	0.0881482	0.0389034	13.0795	1.28407	8.5538	175.332	8.56858	0.0198272	0.0585929	6.69235	0.60277	0.100108	6.21577	6.36131	0	36.286	29.0038	13.7899	8.19991	8.07842	12.3075	0.0254119	0.383707	49.1835	15.7308	5.72532	417.049	0.592119
TCGA-86-7701	474	0	26.9202	8.8233	0	0.0632092	9.76725	3.42974	10.1635	17.4432	12.397	1.00736	395.423	7.88957	2.66673	24.5406	1.47333	0.726208	9.30516	17.1496	15.0987	0.375115	0.0559618	17.3805	1.42457	14.9822	147.007	10.4534	0.091675	7.23005	7.43372	0.232252	2.79457	9.30887	8.41128	0.00606396	19.6467	16.7885	20.1208	33.3802	35.6949	7.12942	0.20105	1.34859	39.5454	20.1249	28.0946	81.5937	3.0645
TCGA-62-A46P	594	1	10.6156	15.5622	0	0.0058095	3.8062	1.67963	2.89504	1.99418	11.1993	0.621915	125.413	26.9408	1.10176	19.3149	1.042	0.200235	5.4268	3.60154	12.7563	0.159757	0.0270028	5.00025	0.4166	8.20423	120.221	6.18916	0	0.015251	3.84348	0	0.182398	14.3649	3.25129	0	20.8876	26.8154	8.35713	72.7631	24.1876	4.03285	0	0.211417	15.2511	15.9366	2.48495	46.4095	0.366401
TCGA-55-6975	118	1	24.7342	10.1919	0	0.714311	10.1315	4.98077	28.3746	17.7196	10.1548	5.02273	274.424	4.72135	3.51138	20.115	3.35591	0	12.179	83.7828	15.2211	0.104484	0.166007	13.6559	2.68223	10.6799	174.064	10.9754	0	0.131264	6.03254	0.0551169	0.0320384	7.41677	7.62892	0	24.2438	52.0602	9.01462	3.74619	1.313	4.81849	0.0216874	6.97474	22.5569	14.8674	17.0168	41.2757	1.41589
TCGA-83-5908	824	0	33.5292	20.7978	0.00583447	0.00322108	16.2501	4.91809	26.7895	21.2853	12.8808	0.519047	441.934	22.245	3.75033	40.1037	3.77579	0.548935	13.5362	48.9676	11.766	0.0640773	0.0648775	12.17	2.98179	12.1998	159.792	5.89768	0.0425122	0.135295	4.59223	0.505369	6.09675	9.56045	9.85157	0.00216309	31.7089	49.5594	10.4144	28.7062	5.29686	5.03542	0.50202	1.04737	35.4611	18.2823	67.7846	9.25707	1.98637
TCGA-97-A4M0	652	0	50.7397	7.29568	0.00670504	0	6.90698	5.14828	1.78106	3.80681	11.8263	0.371245	160.646	13.3938	5.14117	15.4349	2.03038	0.645019	9.95496	3.3218	17.0521	0.0714725	0.0917636	9.32628	0.579162	13.0992	77.8127	4.35034	0.0450973	0.00971764	3.49105	0.390357	0.514692	7.02266	8.38435	0	25.2576	9.65371	15.9292	15.787	42.7677	17.5862	0.041209	2.94265	34.318	3.19438	8.46344	18.4711	0.522514
TCGA-55-8514	520	0	29.3856	10.0544	0	0.577647	3.59203	1.64225	1.77359	1.33795	11.9015	0.398765	58.116	17.3619	2.85769	16.1263	4.35989	1.2755	7.26902	10.9084	25.9455	0.133973	0.153194	7.89739	0.990625	7.42792	11.5771	6.57792	0.0211333	0.163938	3.29517	0.307853	0.0466824	8.16685	9.03953	0.0174736	29.6094	12.2853	7.2605	45.0893	15.9119	5.67117	0.0158001	0.223816	21.9934	8.08101	1.86822	110.999	0.307375
TCGA-55-8085	904	0	8.96784	8.19346	0	0	10.0347	7.99661	15.1415	22.5879	14.6216	0.330716	279.453	47.1389	3.00909	25.1843	2.60693	0.181972	15.7905	10.5308	13.0986	1.02866	0.0692893	9.10035	0.437316	7.7744	71.1406	8.11268	0.161748	0.0366882	4.97233	0.431345	1.47932	8.78947	4.13838	0.00187703	49.5555	11.3796	10.4654	23.6476	54.0348	5.83615	0.172554	8.35675	34.6586	39.4683	25.7332	697.594	2.20776
TCGA-50-5939	460	1	16.938	16.314	0	0	8.38629	9.02322	14.1337	5.96911	11.198	1.12823	187.307	11.3415	45.3724	24.2226	3.42776	0.510488	13.5074	113.176	31.8048	0.0727925	0.0826104	9.03054	3.36781	10.8158	147.958	10.4463	0.0240587	0.0311052	6.38609	1.21902	0.0797166	4.49928	6.2022	0	32.378	57.8112	13.9349	32.9906	26.5336	5.49745	0.0539615	3.76317	33.4755	57.7886	22.7364	390.652	1.36411
TCGA-NJ-A55A	8	0	34.3081	19.7043	0.0146108	0	6.29192	22.4674	1.51315	3.7441	19.301	0.736252	351.017	6.32699	5.31989	17.5124	1.65213	2.13148	16.74	11.4378	20.2162	0.278451	0.137472	14.2663	2.93423	14.2916	111.295	8.57923	0.155595	0.0211754	4.11529	0.165974	0.180895	10.3016	7.15472	0	21.1187	32.7245	10.6043	8.63694	11.3991	7.8322	0.318373	1.20468	30.869	16.1475	4.4292	17.8277	0.541034
TCGA-73-4659	711	1	15.4074	17.0944	0	0.00679609	6.50724	5.20112	14.9165	7.39518	12.6718	1.03194	339.018	24.1431	2.68033	29.0524	1.9346	0.299307	9.83244	39.2482	17.5809	0.0914557	0.31062	11.8265	1.98926	8.9074	91.4303	10.8021	0.0655467	1.81086	7.24535	0.0436994	0.015241	9.08267	2.5322	0	26.6598	40.4715	9.21073	16.6762	58.2948	3.59754	0.0395481	7.16026	36.4654	17.5304	14.9039	146.481	1.63285
TCGA-73-4676	164	0	43.6938	15.9032	0.0157051	0	8.67294	6.19322	31.2819	13.3569	10.1198	3.15582	212.942	23.3157	3.03916	23.5712	3.40627	2.756	10.944	54.828	8.38199	0.015219	0.0403006	13.0743	1.08525	9.05871	124.401	8.74931	0.123236	0.0341422	5.138	0.479465	0.0583333	5.22152	4.95051	0.0174677	56.5318	24.3201	7.90116	41.4143	18.2209	6.44878	0.0701988	10.2179	28.0573	11.9937	55.3028	174.089	1.16746
TCGA-69-7979	89	0	59.6058	23.5131	0.00940842	0.0155825	9.57519	5.96274	11.3206	5.22256	9.95521	0.640913	334.878	65.2755	2.43326	20.4847	1.30729	2.28757	10.7381	26.5478	5.6015	0.068379	0.0362141	29.7112	0.626434	10.121	107.955	8.70449	0.00527333	0	2.95308	0.033399	0.0931881	9.29551	3.99604	0	28.3443	30.9156	10.4117	7.59525	11.0644	6.31422	0.0131418	10.5326	28.7221	19.9578	16.5882	208.356	2.70914
TCGA-49-4501	1421	1	28.6176	19.5839	0.00375519	0	4.56342	10.6949	4.19776	3.48038	11.037	0.822325	231.308	4.23486	2.88129	19.5661	1.46818	1.14725	14.4361	33.171	12.64	0.0606493	0.109209	9.49932	3.4004	9.33409	271.109	10.1211	0.0715615	0.0217696	4.92391	0.170631	0.167374	5.50753	5.63859	0.00139221	41.6544	64.0252	14.2181	11.9599	27.9105	7.22397	0.0251774	3.4509	15.6006	14.6758	6.50473	133.527	0.64131
TCGA-78-7149	1093	0	14.5922	26.654	0.00708299	0.00391036	3.53844	4.3301	2.02704	2.16286	11.0936	1.38361	207.151	20.6947	4.40897	10.3305	0.832591	1.78206	8.31448	14.1835	8.9668	0.0503342	0.0545266	9.03601	0.994188	8.35082	125.854	3.41316	0.0317596	0.0205308	3.78034	0.0402303	0.210466	5.08681	4.29134	0.0183818	28.1187	36.8202	6.25489	3.74552	25.4315	3.56891	0.102894	7.53474	20.2776	4.21576	3.83639	16.5026	0.250538
TCGA-05-4244	0	0	30.7634	16.1683	0	0.00278551	9.18739	5.52684	8.16904	7.07247	14.4047	0.979326	229.575	89.9241	3.07498	22.6673	2.30466	1.36544	12.2669	15.2315	26.4946	0.0407444	0.0647358	10.986	0.294175	14.3185	115.905	12.4823	0.0197957	0.00731246	4.47204	0.415536	0.187404	6.42073	7.09913	0	38.1933	56.9224	10.3087	38.6416	10.5596	25.1116	0.0366476	1.82333	57.1267	11.0611	25.808	722.428	1.59227
TCGA-55-7816	468	1	27.9851	21.7357	0	0.00944336	6.31063	35.8203	1.93374	1.71045	13.335	0.744891	170.102	5.25864	48.6695	18.0431	5.84625	0.548499	10.0295	11.0941	16.1489	0.0663027	0.156064	13.5465	0.948057	9.21648	97.6402	5.12985	0.0319575	0.066108	5.06359	0.113347	0.903585	7.95617	5.81442	0.00211387	19.5208	21.6956	11.6251	3.33609	14.8788	7.11283	0.00637138	1.92955	20.8736	3.56294	4.00723	11.4618	0.557771
TCGA-55-8301	534	0	25.459	27.0631	0.00649355	0	8.06216	3.38716	17.5773	14.4779	16.9215	0.642315	239.194	32.1379	4.1503	22.3046	1.72988	0.638403	9.60956	19.3942	18.1724	0.230727	0.0888692	11.3575	1.04233	10.0473	103.644	6.85696	0.0145583	0.112933	3.83041	0.110647	1.89735	13.3843	4.95089	0	26.9939	28.8952	14.805	4.58278	9.22543	6.06328	0.678457	5.45568	44.6055	162.059	16.828	484.138	1.86622
TCGA-73-4668	467	0	43.0352	21.9941	0.00720643	0.00397851	9.25701	3.40566	8.39758	6.26162	11.244	0.53126	188.761	77.0733	2.98616	33.0821	2.18451	0.186645	18.75	84.7376	27.2254	0.0547031	0.10479	11.7397	0.562817	9.07554	98.2306	3.42193	0.0222152	0.109665	3.57014	0.220006	0.035689	5.53839	4.95577	0.00534347	32.8536	54.1619	4.33706	7.73027	15.8567	4.27278	0.0362377	1.13759	24.9695	56.816	22.8742	253.075	0.772679
TCGA-50-5045	2174	1	61.0932	10.4508	0	0.00327517	7.9996	5.44628	11.9688	8.29298	11.7633	1.39507	134.663	21.7036	4.385	32.1982	1.56524	0.313569	8.69836	27.0179	15.1511	0.103479	0.172529	7.92652	5.70076	7.29172	87.1866	5.30003	0.0432261	0.541669	4.01595	2.21547	0.940152	9.97848	4.46874	0	28.6082	68.6535	12.8208	40.1741	4.49249	2.88211	0.0563484	0.85135	19.4721	37.7147	10.5958	1005.64	0.898384
TCGA-86-8074	24	0	49.6763	39.0849	0.00807335	0.00445711	10.0298	8.06868	8.70572	10.3752	13.9169	0.487185	439.483	28.1574	4.9918	23.5038	1.82838	0.119484	17.0799	41.8516	22.6905	0.0352056	0.141565	13.9338	1.64459	13.9796	127.702	6.20582	0.065613	0.0351022	4.74999	0.659171	0.419814	7.18973	3.7803	0.00149657	41.0685	101.393	14.0208	7.25607	14.2536	5.75216	0.17141	4.00238	42.7648	41.4698	36.5219	960.483	1.09319
TCGA-78-7160	678	0	42.5945	32.2681	0.00897894	0.0148712	5.62612	4.31826	6.08335	10.8708	10.9088	1.98858	271.3	11.4469	3.62476	15.5149	2.60422	0.74037	16.1733	34.0925	12.3962	0.0406048	0.122884	17.1379	2.46891	14.2019	103.533	9.23307	0.0553587	3.26631	7.26263	0.242245	1.48965	7.81606	7.41787	0.00332888	25.242	44.1278	13.7014	12.2945	104.334	7.6385	0.110369	10.2474	31.3679	14.3749	17.2655	80.378	1.09175
TCGA-49-6745	522	0	64.6362	22.3105	0.00760211	0	11.9645	8.02598	12.2423	11.082	9.74738	1.52759	291.475	8.54616	4.39552	76.6509	2.09319	0.707207	10.0368	32.4729	23.1769	0.0294672	0.234092	16.5225	1.82767	10.8759	130.366	10.61	0.0639137	1.64165	5.54335	0.442583	0.960038	3.99668	10.3608	0	28.7662	118.481	13.6866	8.49864	14.5208	7.55118	0.1699	3.98497	22.6305	28.287	27.9075	68.5962	1.57139
TCGA-55-7911	537	0	18.2744	14.3416	0	0	8.32523	1.83553	21.8363	13.4284	13.0023	0.587918	232.331	30.1143	2.48935	23.4286	3.30827	0.471087	10.2115	11.6371	13.6228	0.136499	0.243161	9.80379	0.962298	10.4553	93.4975	13.9073	0.0215319	0.0334059	5.0573	0.196378	4.71823	6.74478	13.8146	0.00284851	31.5612	45.9349	15.9607	51.1187	61.3017	6.45994	0.30479	2.18114	24.5205	7.22159	37.7738	25.0895	1.88115
TCGA-55-8302	478	0	16.8023	6.0596	0	0.00458116	8.52867	1.9045	13.4482	9.71534	11.6124	0.877592	304.18	15.8926	1.91051	23.5259	0.864092	0.315796	9.97426	7.08441	13.9019	0.0991747	0.156152	13.8314	0.412137	9.65025	121.326	3.20537	0.0186039	0.0360791	6.02191	0.223875	1.00683	8.63675	7.10759	0.0338409	42.0072	37.3105	13.3221	17.0183	14.7182	4.74776	0.0927264	11.7221	12.9411	18.3309	21.9359	91.589	1.91244
TCGA-50-5066	944	0	65.9248	42.7292	0.00699841	0.152615	13.1961	5.11436	10.739	11.1577	15.7921	2.09853	412.262	13.612	2.58828	20.6941	4.6967	3.59185	16.295	74.302	8.25631	0.41482	0.0778201	29.8305	0.506271	9.99114	134.958	21.9715	0.0921798	0.0253571	4.82438	0.154031	0.277271	7.10929	5.94196	0.0298381	52.3003	40.2144	12.163	3.76412	63.1632	17.9241	0.082114	18.0586	40.2963	6.05387	81.763	175.615	1.47561
TCGA-55-A48Y	630	0	19.8933	18.7364	0	0	6.75741	9.68212	7.67443	7.06212	10.6339	0.72053	177.21	12.0185	2.69502	26.5937	0.423503	0.0241652	11.2862	32.3032	13.6467	0.0615324	0.0586585	13.0293	1.25601	22.7545	62.2629	7.46563	0.0512495	0.209823	7.96776	0.119017	0.320754	7.18823	3.43622	0	23.1663	18.4828	9.99235	10.2802	54.7922	4.62098	0.106433	1.00402	22.8401	45.9425	14.8733	188.859	0.846473
TCGA-44-A47G	351	0	26.4445	15.32	0	0	7.28341	10.2083	6.05097	4.99441	12.9179	0.588112	177.259	27.2685	4.70832	14.9209	2.80246	0.368184	11.1088	88.1239	25.5704	0.211611	0.177327	11.616	4.22607	7.76772	111.445	4.22941	0.0650703	0.120184	3.79052	3.28524	0.53388	9.2965	11.4261	0	29.2324	40.0164	12.1081	31.0961	30.6927	5.88711	0.180696	8.20476	25.2056	53.3823	16.2875	189.727	1.48036
TCGA-49-4494	1081	1	48.7678	25.3766	0	0	8.66969	7.65196	24.7039	13.9004	11.2069	0.425988	188.88	25.9859	1.7981	51.8522	0.99841	0.221418	7.52089	26.0062	16.3116	0.0286237	0.0447891	7.95054	0.452295	5.7867	125.188	13.5614	0.0677282	27.6121	3.07211	1.87027	0.398955	4.77285	4.8103	0.00149332	33.0306	124.545	11.883	6.47903	10.0363	2.75291	0.0832683	1.01944	22.2849	25.2324	13.724	439.674	1.1999
TCGA-86-8359	444	1	21.6824	21.8795	0	0	7.88332	3.7321	6.01266	3.27061	13.4864	0.572453	107.156	22.5927	1.20808	28.0328	1.51162	0.258076	9.80428	20.8086	34.3968	0.0454946	0.0562201	7.57935	1.30443	14.5626	78.4867	4.24669	0.00526275	0.0136083	4.16526	0.199992	2.55753	10.7416	5.2509	0	30.8575	60.1382	14.6411	116.013	32.2327	9.71643	0.0157385	0.543887	29.6461	36.1987	8.51722	98.6341	0.809556
TCGA-71-8520	210	1	74.6983	4.52527	0.0393055	0	8.48602	2.54231	9.60172	8.46646	12.4369	0.391239	137.678	31.9796	2.44666	18.6069	3.04462	0.550553	10.5801	31.5502	18.6346	0.0476112	0.0252153	17.6103	1.77535	15.204	253.978	8.04927	0.027538	1.239	3.58049	1.11625	0.048664	6.79955	10.9495	0	50.5144	39.5476	13.5665	12.9017	7.6986	4.71179	0.0274513	4.10228	36.6145	62.2034	28.6189	242.977	2.03115
TCGA-69-7974	184	0	42.9826	11.7116	0	0.00246581	8.52039	2.46024	14.2899	9.80063	14.1196	0.689097	152.755	43.2284	7.75672	17.9822	2.15429	0.679911	19.4658	27.2117	16.0991	0.0923345	0.145175	17.1462	1.40494	10.7975	147.178	7.27831	0.032544	0.0258928	5.45596	0.355161	0.840538	11.9163	13.0895	0	49.4515	51.6967	13.7571	26.7619	17.0821	6.41425	0.0573966	1.2761	34.5215	10.8066	63.1766	721.035	1.8119
TCGA-78-7537	1622	1	21.6595	24.8866	0	0	5.7688	2.63431	1.12477	1.04459	14.0528	1.17525	97.3399	8.91936	1.41595	18.3034	1.22493	0.258971	5.22982	5.11775	9.1871	0.133914	0.0443262	9.77026	1.07836	9.41149	110.928	4.77124	0.00528101	0.48477	3.16657	0.113722	0.151651	4.77605	2.58355	0.00174659	22.5493	17.2552	6.42365	5.10561	32.2186	4.34504	0.00526438	0.308534	19.9463	12.0189	1.88285	58.6401	0.278599
TCGA-50-6673	22	1	66.2875	20.2974	0	0.013932	5.63563	7.77513	6.54369	9.78404	9.4665	0.795432	220.635	19.8833	3.23808	21.358	3.24045	0.640255	17.8441	59.1306	25.4217	0.165747	0.165488	21.5722	2.56728	12.3098	379.19	18.0632	5.41254	0.0365739	3.93295	6.12752	0.0208293	3.20312	7.06846	0.00311863	26.4536	36.7242	10.1035	13.1417	9.93601	10.1394	0.0234995	1.14131	25.2073	6.83125	17.9368	682.194	1.5156
TCGA-MP-A4T9	1265	1	44.9585	8.83996	0.00661118	0.0401487	8.27988	4.97965	7.29627	5.29043	10.0014	3.06411	263.58	37.3501	2.60003	23.5458	1.19104	0.894578	13.4896	54.9112	25.281	0.155893	0.169648	15.0811	3.46915	11.06	147.572	9.83972	0.0704045	0.0766528	4.61643	1.52079	0.114594	8.26699	6.32618	0.0049021	33.4076	78.2078	12.3773	40.2242	14.9401	5.54466	0.0406322	4.01408	22.4453	32.4355	16.2717	68.4259	1.00117
TCGA-78-7162	3169	1	21.3323	20.7763	0	0.00293107	6.07765	9.48229	1.96011	2.22406	13.4984	1.14941	208.998	25.2475	4.41379	16.3359	2.60825	2.87359	11.8179	19.1999	11.3043	0.123476	0.0772012	16.6043	1.11208	9.02374	126.581	8.80619	0.0476118	0.00769459	4.4122	0.0150776	0.394395	7.23885	3.61678	0	27.054	42.3673	10.0895	1.47314	113.318	5.49559	0.151285	11.5505	27.7364	12.9827	4.46517	5.871	0.613267
TCGA-55-7570	824	0	19.6835	32.6998	0.00693556	0.0344607	17.5818	151.677	39.6586	28.958	9.88171	2.39466	320.421	8.01136	0.888729	27.2497	0.576	1.67165	14.1148	10.5506	3.8045	0.172503	0.0771213	12.197	0.91858	12.0662	307.645	21.2677	0.0310985	0.190983	9.02466	0.0787859	0.309128	4.09493	3.07281	0.00771395	77.3709	23.8598	10.0853	7.51641	2.41794	4.27283	0.0620012	15.1485	36.0698	6.26813	38.2055	1649.12	2.07375
TCGA-L9-A443	193	1	34.0421	16.6374	0	0	6.51353	6.51433	7.07306	4.39807	16.1162	0.605676	184.586	47.1092	2.36081	12.2251	1.38335	0.0975969	10.2581	27.7016	19.5195	0.200618	0.0430739	13.0339	1.0089	9.76622	78.0433	5.8161	0.103491	0.0364917	3.01433	0.154929	0.394867	9.64962	6.46195	0	52.0081	49.4642	8.68164	128.439	16.3061	11.8107	0.0281361	2.2118	22.8556	25.9958	15.0062	348.265	0.732906
TCGA-86-A4P7	415	0	40.4154	12.4828	0	0.0497802	7.69382	9.00696	6.04133	3.72999	14.238	1.767	117.661	31.2368	3.41306	17.6049	2.14095	9.26196	11.3742	30.9957	15.8991	0.242716	0.199244	10.9934	1.47657	10.3607	164.593	6.28641	0.0421156	0.0326705	4.50108	0.384109	0.614006	10.8974	6.51744	0	31.4644	34.3577	18.3522	60.5087	18.567	6.97097	0.134346	1.19596	30.2303	15.8909	10.9598	76.5699	1.47428
TCGA-93-7347	297	0	33.1213	18.3612	0.0056688	0.00938886	5.36535	7.58755	4.27988	4.47108	15.097	0.948664	116.868	5.29109	7.21091	28.8568	2.43727	0.880924	9.60529	9.34714	16.3168	0.117191	0.184257	11.1397	1.42408	7.84289	121.031	8.61595	0.203348	0.0821582	3.4673	0.346128	0.743963	7.10252	7.66691	0	29.6134	28.3476	10.9474	7.49993	27.9374	10.6972	0.072848	1.735	23.1904	170.978	8.30021	139.495	1.03391
TCGA-55-7910	1040	0	9.02012	15.5526	0	0	14.4271	3.60559	12.8224	17.2012	12.443	0.209375	128.592	33.4728	1.75311	23.821	0.694638	0.0957877	7.35278	42.7608	17.2018	0.129619	0.121793	8.06911	0.810622	12.255	91.6916	4.73007	0.0798074	0	5.73095	0.238947	0.256422	6.61449	9.97164	0.00479906	20.3145	17.2161	24.9535	44.1416	35.834	4.46242	0	0.611324	38.0329	11.448	31.0588	63.8169	1.93163
TCGA-L9-A5IP	58	1	22.5121	17.0642	0	2.68963	8.1561	0.505621	7.1805	8.14212	10.8842	0.497306	223.747	30.635	4.06561	15.5981	4.3951	0.0465778	10.7759	42.4844	26.3757	0.0609953	0.0215358	9.19213	7.65694	7.83752	125.105	5.23849	0.0670306	0	2.7703	35.5276	0.342893	5.64411	5.92342	0	22.0547	27.1499	11.0201	108.435	8.11481	6.38284	0.0105505	9.17246	48.1625	6.68008	7.52037	1213.13	0.848826
TCGA-78-7161	215	0	17.6405	19.1581	0.00492168	0	6.14108	2.51076	2.22949	3.12282	12.954	0.817511	204.806	31.8363	0.630669	13.7849	0.795484	2.38291	7.71185	29.1571	16.9769	0.0683606	0.0715668	8.7549	1.93076	18.1629	145.881	4.48777	0.00275856	0.042798	5.60499	0.0279544	0.0974962	3.99408	3.73605	0.00729873	27.9353	35.2504	17.2504	45.3923	49.5446	5.33435	0.0219989	2.67237	20.1713	6.41155	4.93717	18.8217	0.239372
TCGA-44-3396	411	0	45.7092	23.0022	0	0.00196173	12.0077	4.24082	14.7144	6.21861	14.0644	0.621177	125.126	56.5293	4.58663	47.2588	3.04188	0.0563457	15.9598	188.027	21.8848	0.143474	0.243153	11.2	3.34297	7.4324	121.577	7.95279	0.103565	22.7626	3.98637	1.51874	0.281562	8.01662	7.38927	0.00131739	40.2059	54.9622	8.57539	127.832	2.73546	5.1169	0.698846	1.7551	22.7733	107.867	20.0154	237.86	1.15084
TCGA-38-4629	864	1	18.6133	5.09531	0	0	7.80166	1.87962	42.1116	18.5876	10.6966	0.964468	444.101	20.1401	7.7678	37.6721	2.81599	0.132883	10.5813	143.647	23.707	0.0230086	0.132607	11.3841	2.24091	6.5111	106.535	7.91778	0.0117424	0.151816	4.73528	0.505723	1.21391	5.39386	4.02511	0.00310686	52.5801	72.3714	11.9172	4.96218	3.4999	3.95651	0.0515037	0.932561	22.9545	59.8533	26.036	2903.05	0.78736
TCGA-55-7725	442	0	48.0081	25.1612	0	0.0850365	6.84348	7.88841	1.35054	4.82377	15.7799	0.932105	202.478	9.4233	2.75713	15.5571	3.33671	2.23521	11.1244	3.00524	8.84196	0.0949851	0.0359321	13.49	0.947453	10.7721	106.985	7.97078	0.039242	0.0202942	4.40732	0.397667	0.762815	5.53846	13.9938	0	13.9101	12.1989	11.6115	68.8103	28.3509	16.55	0.14865	1.05955	27.5461	3.25419	7.85334	109.52	0.657822
TCGA-55-6978	176	1	37.4398	9.44608	0.005309	0.00586197	13.8326	4.669	15.4747	20.7125	13.7511	0.72001	278.424	35.083	4.28921	28.1018	3.22206	0.319902	13.5798	120.993	21.2442	0.156055	0.190727	12.711	3.26354	14.2058	124.445	10.1379	0.0386834	0.323163	6.93127	0.452315	3.93069	7.80817	8.56418	0	22.7729	36.46	23.8319	24.6904	1.61336	7.56839	0.10382	1.27303	24.6735	50.5446	27.0614	51.368	1.59327
TCGA-L4-A4E6	435	0	29.5813	12.155	0	0	4.92251	7.18866	1.48677	1.66531	12.4795	3.72263	121.989	22.8866	5.20787	14.1605	6.15443	2.29455	9.31729	10.317	18.4556	0.122456	0.483223	12.2023	1.11292	7.48957	78.8002	5.03571	0.037497	0	4.49157	0.422204	0.699444	10.5186	5.07314	0	18.7608	44.2206	11.5018	141.075	22.2406	4.0585	0.107983	2.20718	13.2	8.35914	2.32305	159.242	0.328664
TCGA-86-8674	405	0	6.88821	26.3427	0	0.0329178	5.37023	4.14097	4.65989	3.01928	17.8229	0.312647	167.734	29.2504	0.425948	12.2368	0.49519	0.0720365	8.83422	4.534	12.6881	0.085294	0.00728588	6.40664	0.361745	11.1897	32.4542	6.61368	0.00954841	0.135795	3.63027	0.0241902	0.21092	8.47498	3.16736	0	28.7952	35.6712	6.80843	45.5227	41.3838	3.92807	0.0571101	2.75591	35.455	36.8634	6.72881	352.134	0.546095
TCGA-50-8459	589	0	14.6717	12.5954	0.0145208	0.0200415	5.47716	12.7552	2.64605	2.66824	10.9836	1.34149	103.812	7.42912	9.36028	16.5475	1.35438	0.138154	7.68962	204.847	22.711	0.10788	0.2422	9.89207	3.65827	6.59226	166.491	4.00248	1.08246	14.6684	3.31874	1.36085	0.0898907	9.72094	4.15394	0	17.6008	54.9732	8.96253	2.18974	4.25034	3.2062	0.0202829	1.00972	11.7994	39.0141	3.94609	1105.03	0.621971
TCGA-55-8206	888	0	50.0607	18.7492	0	0.0154855	5.40591	12.6901	1.11614	1.77903	12.062	1.33492	229.418	9.94227	10.2252	13.5165	2.45794	0.256984	17.2894	13.6399	22.4602	0.131376	0.751762	12.6319	1.36621	12.4592	200.541	7.97877	0.0602656	0.0135507	3.8383	0.637267	0.104184	8.46049	5.37858	0	22.4388	37.6804	7.09773	25.7082	46.4535	11.9338	0.974274	2.22611	24.6255	8.08189	5.94034	61.6468	0.620101
TCGA-MP-A4T4	2617	1	15.9025	13.2658	0.0152802	0.00421791	7.40862	4.22432	17.3649	13.1479	13.2347	0.518075	234.789	40.9179	4.79952	17.711	2.15245	0.347293	12.7876	35.7339	16.8108	0.249255	0.14377	14.5154	1.19337	9.3472	100.783	6.15454	0.0471041	0.110728	3.00004	0.0976376	3.06476	12.907	7.60659	0	32.5723	30.3405	9.19609	25.6539	4.13497	5.67443	0.448214	1.48513	23.4603	65.5665	11.7629	82.9569	2.34352
TCGA-91-6829	1258	1	63.9268	6.88325	0	0.0180995	10.9631	9.72188	8.69553	8.7785	15.187	0.647559	172.843	6.14259	10.1482	24.5555	3.1364	0.684484	20.68	67.2848	18.051	0.103251	1.23387	13.3606	1.32741	7.67739	217.093	8.95705	0.114846	0	5.85516	0.162934	0.0811803	5.44323	3.34802	0	34.9428	43.5467	18.5746	1.10413	12.95	8.61456	0.0412143	2.97685	56.0867	13.6084	28.4636	130.584	1.05093
TCGA-97-A4M2	624	0	16.7836	15.2161	0	0.027069	5.34374	10.7636	1.43974	1.61221	16.5568	2.1047	130.915	17.8229	5.19925	15.9174	1.66014	4.49461	9.97759	4.21183	20.4014	0.273768	0.293575	13.4177	0.463851	8.74275	75.6748	8.46715	0.0588888	0	3.84209	1.24325	0.867216	14.4258	6.85707	0	23.6065	57.8004	12.7902	33.533	39.1592	6.20951	0.097839	1.25192	18.2317	37.4126	1.89036	25.2758	0.588429
TCGA-78-7156	976	1	16.5698	29.0296	0	0.00474593	4.25459	9.92779	0.740773	1.09486	21.1956	1.35304	366.536	23.834	1.54488	17.6857	0.7414	12.5137	9.64516	3.18602	10.377	0.0694202	0.0441186	18.2057	0.396022	10.6006	61.2134	7.73431	0.0289095	0	3.97438	0.0244134	0.212866	3.57614	5.52332	0	42.2124	14.0856	9.84022	2.22973	232.208	8.47167	13.7945	9.15824	31.7135	2.0422	5.00255	3.5746	0.223304
TCGA-44-7667	557	0	2.68914	30.101	0	0	18.6202	0.531718	56.2539	27.2167	18.4287	0.136844	478.635	3.95135	1.76063	64.152	0.860291	0	10.5389	6.51806	9.19688	0.032927	0.0734249	13.6816	0.420938	5.30881	62.175	10.0601	0.00300706	0.00777559	6.95307	0.0990363	0.385262	8.13224	2.37476	0	55.4242	28.2929	4.10946	1.877	5.25415	5.24035	0.00299759	4.58035	95.0457	68.4853	86.9883	153.124	11.4782
TCGA-44-A479	392	0	33.2731	15.7741	0.00919832	0.00507818	10.1237	5.50812	7.09006	9.01919	12.6142	1.19026	205.613	13.9739	3.39709	22.199	4.43075	0.106962	14.417	23.4286	18.7991	0.626924	0.267508	12.7257	1.56918	10.0148	107.253	10.3693	0.551646	0.266623	7.60025	0.143674	3.30263	7.6078	8.28855	0.0238715	25.216	18.2916	23.5352	6.91704	22.7588	7.85833	0.169598	2.68085	30.7837	34.832	18.4459	47.715	1.93692
TCGA-J2-A4AG	500	0	42.4401	15.5932	0.0360332	0.00497327	7.25623	7.39606	2.37862	2.43284	14.6803	0.907875	126.878	22.7428	3.93692	18.4386	1.15674	0.533286	12.0716	64.7201	27.8143	0.139671	0.161812	9.30639	11.4641	9.5972	59.8914	8.40206	0.0454415	0.0261115	4.31378	0.473283	0.312287	8.63093	10.7656	0.0166988	34.4046	66.7734	8.15532	153.088	20.2883	4.36557	0.09563	1.37032	25.2248	22.0632	6.13698	63.9718	0.721918
TCGA-69-7765	165	0	104.549	7.59694	0	0	7.04802	2.93295	6.21077	4.75749	16.3363	1.04613	177.374	40.606	4.53477	23.0629	2.38914	0.194431	13.5539	19.6496	15.4393	0.192375	0.179794	14.6661	1.1915	13.1445	109.595	10.4172	0.0049089	0.0126933	5.33024	0.186545	0.824107	6.49791	9.04077	0.00649411	19.6515	15.182	9.59109	11.4288	8.29524	8.81284	0.0391475	2.28521	49.9114	22.0726	13.4105	303.56	0.54698
TCGA-97-A4M1	601	0	36.9877	22.8698	0.0071028	0.0078426	4.68711	11.8929	1.1792	2.09806	11.2502	1.92215	137.647	12.9963	4.04392	15.1401	2.30964	3.1386	9.91785	2.08848	15.9993	0.11701	0.425282	10.2084	0.424351	8.31009	164.23	9.70628	0.0278674	0	2.59736	0.463943	0.228643	12.0052	4.92444	0	24.9694	11.0622	7.60823	15.8952	34.8845	4.33099	0.634963	2.49637	17.4359	2.96204	2.5359	6.54383	0.365082
TCGA-91-6840	372	0	33.6301	27.6683	0	0.864756	24.6531	1.79262	7.09719	21.1566	13.0336	2.42887	342.621	24.0416	4.32315	44.5027	3.31565	1.24807	18.0951	15.4282	18.5606	0.358704	0.0499928	10.7108	1.34625	9.55888	235.28	6.98859	0.209656	0.37271	4.14734	0.0995902	0.144725	5.47538	5.69005	0	46.0573	11.5128	13.2406	5.6878	9.37496	6.57206	0.0457178	0.32635	27.8341	39.5109	34.3732	16.8908	1.91231
TCGA-64-1677	628	1	23.3526	24.7608	0	0	12.7204	1.00697	23.5303	22.5927	10.5981	0.188212	267.448	37.5187	0.705408	48.3602	1.43576	0.609185	16.278	14.1247	6.39883	0.0744567	0.0739367	6.43933	1.11996	5.03107	77.675	8.80188	0.0242242	0.0417589	4.08286	0.409135	1.53395	8.69474	5.06308	0.00534113	26.9156	17.6222	15.8258	49.3014	5.25049	4.43775	0.434662	1.34572	24.4676	24.2175	24.064	72.0924	1.18638
TCGA-44-6148	362	0	28.8368	20.9581	0	0.176174	5.98385	14.4552	0.464721	0.844028	15.4894	2.74274	284.589	3.9173	9.1467	14.9741	1.63627	8.04295	12.3314	2.16751	12.3285	0.271257	0.158026	13.6959	10.7052	8.42746	223.422	6.87484	0.136497	0.109537	3.95922	0.345806	0.0207942	6.23039	4.18217	0	22.7558	77.7008	11.7735	19.6371	38.0001	9.32406	0.201755	1.0868	17.8128	4.14171	1.14105	14.6333	0.157802
TCGA-78-7540	881	0	65.1556	10.3487	0	0.0024837	4.33467	21.6692	1.96681	1.79832	11.6647	0.554158	245.417	9.81601	1.18343	9.5125	2.3165	0.318643	8.59798	6.78424	20.2721	0.0639406	0.0500256	11.2033	1.11721	10.8157	103.199	11.3045	4.84138	14.6443	2.38741	0.172481	0.0222799	5.77664	5.86912	0.00166791	20.4238	55.266	11.0609	3.59112	14.5135	5.49722	0.0201089	0.455452	11.1459	3.83356	3.05855	11.6276	0.300859
TCGA-93-8067	186	0	20.6458	18.3541	0.00402839	0.00222398	8.23391	3.03425	11.707	9.47306	15.398	0.501222	420.609	18.7123	1.5486	24.7863	1.925	0.217186	13.3788	16.9638	16.3012	0.044242	0.0516859	14.5954	0.985888	10.2918	161.119	8.69729	1.12216	0.0350301	4.29481	0.240247	0.249377	6.35686	5.4852	0.002987	38.5611	67.5161	9.20864	16.1995	113.272	8.67051	0.0540183	9.40731	25.228	15.7851	35.2919	59.7588	3.52444
TCGA-49-AAQV	677	1	19.5426	28.506	0	0.041682	5.06799	2.55723	8.14936	9.77797	8.07296	0.300605	232.102	25.1582	2.18663	40.4624	4.29596	0.877951	7.97312	20.0108	26.2634	0.147952	0.353037	8.09113	0.692002	17.6902	165.1	5.00238	0.183374	0.299089	3.31527	0.400241	0.186953	5.63862	8.26202	0	43.872	25.5432	12.573	16.8707	15.0927	10.4823	0.194046	2.93131	57.1966	74.0443	12.3459	150.916	1.8249
TCGA-MP-A4TD	307	1	21.2412	21.0873	0.00740177	0	8.4273	6.52493	8.00495	3.95251	11.5616	1.01765	154.973	23.5149	2.71432	26.6151	1.34292	0.258214	9.21261	103.963	17.2674	0.0908538	0.10763	7.90468	3.51106	6.9655	91.2955	6.51932	0.0248917	0.0107274	4.51115	0.0630614	0.164954	10.8255	3.54751	0.00274416	33.6205	42.7957	12.3072	47.9812	13.9806	4.78938	0.0330845	5.96767	28.4084	66.675	9.03076	97.0472	1.03498
TCGA-MP-A4TC	74	1	50.354	26.7183	0.0137875	0	7.98769	1.89144	11.6356	12.2231	12.7976	0.433156	120.308	27.5428	3.95361	20.2796	5.7737	4.08105	8.51966	56.4303	21.2289	0.0645767	0.117932	18.563	2.58529	8.61148	97.6996	4.92773	0.00772774	0.0599466	5.08383	0.303454	1.70702	11.0478	6.79749	0	22.848	24.8271	12.8709	14.1659	14.029	6.28141	0.0154068	2.1153	32.575	98.0564	22.0383	389.422	0.929654
TCGA-69-7764	414	0	14.4356	17.3048	0	0.00546114	9.52335	4.68514	6.92091	4.06037	21.2721	0.535391	184.685	40.0677	1.08722	20.0684	1.43452	7.58143	19.1096	28.9738	13.4694	0.239645	0.042306	10.9352	0.583868	14.0427	114.339	3.48506	0.0443549	0.0143365	4.59485	0	0.22045	7.92231	4.92226	0.0220043	19.5329	45.8469	9.74179	28.9591	38.8201	9.23355	0.0718497	0.782055	25.3148	10.8302	7.33226	7.72528	0.902079
TCGA-05-4250	121	1	28.3812	4.1551	0	0.00277707	12.514	1.71075	30.7956	17.8264	12.3832	0.463145	302.651	37.9273	3.23336	38.4977	1.72889	0.319056	13.6208	83.7266	20.8416	0.0617439	2.49123	10.3867	2.32093	9.05225	136.61	10.7479	0.250926	0.189548	5.0169	0.349993	1.49469	6.71435	8.791	0	47.8759	62.2066	12.1524	30.5142	19.0517	6.30844	0.101178	1.86374	22.6795	12.9565	36.7789	401.62	0.539344
TCGA-38-4625	2973	0	11.8534	27.4008	0	0.0018782	24.4606	38.8314	33.0653	21.4009	14.6319	1.84556	292.405	12.2863	2.22048	61.9784	3.65784	0.0899109	13.9954	24.7831	26.7657	0.041759	1.89149	14.0749	1.09708	8.22783	124.763	9.92879	0.0247887	0.0295838	5.99376	0.217386	0.716054	7.10137	4.2258	0	44.697	28.0468	7.98922	5.787	7.71218	5.64918	0.0513222	0.109184	29.0916	52.1421	28.8404	18.7883	1.55122
TCGA-49-4506	999	1	8.19298	7.97233	0	0.00228387	4.17815	0.44452	17.9777	15.1556	5.51255	0.375744	160.12	5.63275	1.95448	20.8222	0.959345	0	9.69405	12.5472	13.6728	0.0387519	0.0389236	5.3909	2.01296	3.36907	53.2949	4.62735	0.00927469	0.0779424	7.0416	2.98996	2.09995	5.07811	4.79916	0	17.0764	53.4824	13.7252	10.0896	0.715474	1.56177	0.00693411	0.0647639	21.6886	19.3828	9.93955	25.0879	0.464135
TCGA-78-7150	666	1	37.9054	14.2047	0.00714363	0.00394384	12.8419	3.34617	16.9877	16.4919	10.6037	2.43539	159.212	12.0006	2.12847	18.8044	5.22543	0.0755177	15.1225	39.3217	26.3923	0.295361	0.048883	25.0879	1.1004	11.0579	140.105	10.9165	0.00800787	0.0103533	7.18069	0.243448	0.548359	3.20575	6.6572	0.0132423	33.9107	35.9345	10.3756	0.703809	26.9198	6.29422	0.0159653	11.5545	38.5553	16.5555	34.1168	219.36	2.28599
TCGA-78-7148	626	1	31.1116	24.4606	0	0.0156688	6.94636	2.69438	8.44206	9.63011	10.8021	0.856338	228.554	8.31162	1.67797	22.7236	1.27373	0.195019	7.99211	8.53302	16.1024	0.0481303	0.0242764	14.6339	0.888672	18.5898	115.167	10.519	0.0159076	0.143967	5.62791	0.0806013	0.509515	6.37399	6.13951	0.0289362	26.2969	24.6061	9.01963	6.94775	71.4341	6.92617	0.0832516	10.0454	21.9578	5.73466	18.6104	138.586	1.42351
TCGA-69-7978	134	0	32.1148	12.4301	0	0	9.29951	4.67794	6.72286	5.89307	12.7718	0.712165	220.109	42.5606	7.83159	19.9484	2.69275	0.273261	13.6932	67.7368	22.7833	0.141434	0.613677	13.0052	0.979691	12.1449	114.643	11.8938	0.0916605	0.420508	4.39559	0.486903	2.07698	6.41949	8.4484	0	25.1734	32.0401	9.26308	20.9488	9.0029	6.262	0.109057	3.86234	33.1548	42.6709	17.6605	412.631	0.839696
TCGA-55-7281	872	0	24.7597	18.1753	0	0	4.58852	2.6996	5.06456	3.00936	12.8385	0.530466	108.43	18.4188	6.66629	19.9485	0.923683	0.50165	8.40716	36.8177	17.4492	0.0215555	0.0507376	9.20267	1.60648	12.8154	85.9345	6.05931	0.108052	0.322382	1.94963	0.663297	0.257041	6.20542	6.37255	0.00274894	37.2019	63.2825	6.71258	50.4053	5.50165	3.76279	0.0289993	1.53998	20.8871	35.3053	8.01121	442.781	0.512246
TCGA-44-A47A	466	0	14.7484	26.3868	0	0.00426836	7.44932	1.77446	11.1181	8.27491	12.6471	0.764763	161.191	15.352	4.9576	24.8417	3.05738	0.277888	10.7685	9.64885	20.6595	0.374607	0.0727449	11.3484	0.834775	12.3502	107.578	7.51506	0.61101	0.0672313	3.2648	0.461092	0.248879	12.2763	8.34788	0	22.3034	29.5872	10.3107	10.0734	6.32304	3.69563	0	0.954186	35.3593	68.7963	14.6313	51.9005	1.27764
TCGA-38-A44F	133	0	40.7066	14.168	0	0.0047171	6.59128	26.0369	1.70896	3.13351	12.5087	0.829217	226.721	13.491	5.65238	11.99	1.63209	2.33037	9.16583	54.0433	22.7615	0.256674	0.131552	10.7184	2.79221	7.1812	106.305	5.54781	0.747081	10.7239	3.8684	2.94821	0.782818	11.5029	6.58914	0	17.6088	84.2621	12.746	57.1224	15.3741	3.90681	0.143217	1.623	15.0289	23.144	2.31794	49.5516	0.585564
TCGA-73-4658	1600	1	47.105	12.7763	0	0.00467977	8.12793	5.96029	4.00739	4.9102	11.1978	1.29199	166.493	34.6342	9.62572	32.6913	2.20402	0.681031	11.7393	160.342	25.9126	0.117738	0.087007	12.2505	3.16671	7.78723	128.965	6.5076	0.00950216	9.68076	6.09249	0.433315	0.461775	7.96885	5.59809	0	26.3741	91.2062	11.7755	109.012	17.5278	3.73819	0.080514	2.25819	33.4645	15.5298	7.66133	881.004	0.749586
TCGA-95-7562	87	1	23.1608	42.4936	0	0.0273748	12.7504	2.39505	14.2296	20.9923	15.6352	0.274542	701.179	27.492	2.99355	27.5069	3.30394	1.92898	14.3597	13.6844	19.1211	0.0624653	0.0212065	11.856	0.538945	9.34739	147.81	8.24862	0.00277919	0.0287455	3.67395	0.0704088	0.650744	5.53446	5.68626	0	33.1151	65.2913	16.0357	2.94112	2.26162	4.44498	0.160685	3.88523	89.7165	52.3547	31.9355	545.371	5.02879
TCGA-93-A4JP	578	0	34.3088	11.7707	0.0123781	0.321183	7.09451	20.2546	8.2836	4.60126	12.824	2.86462	197.415	28.5161	5.07115	12.4913	3.03262	3.33676	15.0445	7.24413	23.233	0.101958	0.116465	12.5144	0.712791	9.37344	173.221	7.43646	0.100598	0	4.20313	0.667906	0.22988	8.23078	5.13109	0	27.9429	27.7056	15.8197	61.1132	24.6125	7.72453	0.0414959	4.30523	18.2444	10.0443	13.7974	25.1966	2.10367
TCGA-L9-A8F4	476	0	38.4417	25.0346	0	0.00719609	10.7316	6.85346	6.34766	9.81056	56.5436	0.445993	289.666	25.4776	3.00783	21.4058	1.18245	0.633846	9.70485	40.0516	14.627	0.442089	0.317753	21.3207	1.14465	10.0513	125.845	7.30265	0.208214	19.0894	4.44305	0.101797	2.48526	13.4172	5.63658	0.0144974	52.0032	23.4391	11.7446	7.48243	41.7941	7.21077	0.0109241	1.96068	26.8342	66.5161	35.6387	138.778	2.00271
TCGA-MP-A5C7	1862	0	9.95745	28.223	0	0	8.19185	3.93282	2.66426	3.38221	17.0245	0.600993	138.302	39.9471	1.70341	16.3485	11.0344	0.909731	14.2234	14.0521	8.99464	0.116571	0.00949797	18.5042	0.379658	11.7947	66.6854	5.90585	0.0404542	0.0241397	7.97607	0.0315347	0.19247	6.68796	4.98209	0.00411676	15.5373	11.5348	11.7755	22.5721	29.0673	6.19458	0.0837556	7.13604	30.8574	3.921	2.27098	35.3512	0.57995
TCGA-49-6761	354	0	18.1846	31.6459	0	0	7.11181	4.4154	15.6038	5.5038	13.7937	0.197636	167.16	59.6781	2.06586	26.8492	1.1457	0.357503	17.9815	36.4305	15.9416	0.0463435	1.88462	8.65396	1.95479	13.0652	76.3837	9.88651	0.0287194	0.0297047	4.47021	0.363792	1.77631	5.81567	5.09511	0	20.709	84.0084	10.7844	23.799	2.22527	10.802	0.0858868	1.52681	22.061	36.0414	12.1624	28.5508	1.63686
TCGA-49-4488	869	1	113.079	5.12618	0	0	5.81399	3.33784	14.6104	13.6128	17.6548	0.54981	192.489	17.9702	2.3659	22.8449	2.17264	1.09984	19.6687	16.6374	20.7399	0.0505905	0	13.4086	0.893834	6.38915	90.5366	11.71	0	0.0162135	4.32467	0.222393	0.443221	9.03282	6.95953	0	24.7478	68.8301	8.54026	15.0032	17.7979	5.92961	0.137511	8.47082	26.0547	53.6146	8.42326	372.727	0.673939
TCGA-95-7043	2	0	25.019	52.3082	0	0.0584398	6.06702	3.58288	26.3606	7.11986	11.1161	2.51706	312.896	5.96091	0.686178	17.9268	2.16399	0.0248671	5.6312	6.44963	7.93236	0.0911803	0.0201208	15.1674	0.126991	8.62356	95.3995	6.30123	0.0461458	0	6.93791	0.016701	0.0873718	2.55236	5.90644	0.0130816	43.5766	4.33817	4.9268	0.874999	51.4191	3.761	0.078858	4.11841	16.1605	1.42742	24.4734	361.836	0.799555
TCGA-64-1680	1126	0	41.382	16.7051	0	0	6.55162	7.62127	7.03685	4.56509	12.6981	0.281059	122.289	4.54019	1.24175	29.9792	1.98963	0.233716	12.3993	24.9285	11.8443	0.0403643	0.00822204	9.12487	0.885641	8.6539	77.127	9.3993	0.0377135	31.7911	3.70755	0.0409476	0.0952082	4.0932	7.14066	0	26.4562	37.5836	7.37099	16.4475	51.0278	4.53688	0.0644481	0.812618	18.2583	3.33842	4.22906	54.9965	0.472822
TCGA-55-7724	705	0	42.0527	17.273	0	0.0161622	9.30783	12.8119	6.75802	12.8027	12.6078	5.08128	375.586	5.30767	5.73377	21.8645	3.62826	2.38298	12.8001	31.7194	10.6959	0.250593	0.137725	21.2868	2.01243	10.9622	150.412	11.6707	0.0246127	0.0848573	4.71547	0.748254	0.471191	3.8717	6.85702	0	17.3333	33.0451	17.0056	17.1585	32.096	7.78935	0.179925	1.87526	24.3797	25.6642	16.2679	218.053	1.44002
TCGA-44-6776	1938	0	16.9865	17.8679	0	0	4.29563	5.23186	1.24351	1.40273	7.75329	0.476564	146.858	9.75107	1.12792	14.9164	1.20715	4.11383	10.6605	14.3596	11.2475	0.0626858	0.00873656	17.0466	0.308786	9.79961	47.6416	13.353	0.0171744	0.014803	5.42469	0.0145033	0.0252916	3.37911	2.90911	0	31.3636	45.0765	7.68381	20.4341	83.555	4.79006	0.0684812	3.29665	25.4339	1.42421	3.3308	4.26042	0.282253
TCGA-86-8358	653	0	7.85691	14.854	0	0	29.9128	1.05429	60.5198	49.6939	16.3315	0.885902	315.373	30.2677	3.2602	35.3794	11.4084	1.03192	18.8528	41.5957	4.95387	0.15951	0.962655	29.8145	1.26475	11.9969	176.629	18.6583	0.180228	0.399453	6.65422	0.0652277	0.341241	7.90899	4.51419	0.00425764	33.5265	53.8958	11.1428	3.74068	1.51626	8.45689	0.166827	28.8198	61.2422	34.6063	123.817	145.304	14.3951
TCGA-49-AARO	3759	0	17.1979	19.7031	0	0	15.2046	3.67653	7.02365	6.76966	13.5083	0.665847	149.273	84.5827	8.27664	106.385	0.705995	0.699107	9.63304	51.756	48.0622	0.118052	0.111645	8.36218	1.50951	6.5225	115.177	3.64419	0.0292631	0.176558	2.78427	0.667223	0.581766	10.3181	4.90605	0	24.1452	54.7598	9.01583	93.4815	7.76689	3.81123	0.145855	0.649348	20.2514	89.3041	9.99698	623.447	1.04842
TCGA-55-7576	670	0	86.9421	5.26861	0	0.00418747	9.25562	3.08998	15.6715	9.0172	11.8054	0.979126	348.277	5.64097	2.98299	21.8075	3.37255	0.509161	13.0271	11.7106	12.88	0.187429	0.0843421	13.8597	0.491373	8.0846	131.945	13.549	0.0255077	0.0109929	6.05419	0.123859	0.0939087	7.27031	6.54101	0.00140603	35.3419	24.38	12.7771	5.59703	14.1238	7.01732	0.04026	3.77311	33.6027	9.54316	22.9881	75.5771	1.81936
TCGA-MP-A4TA	950	1	43.4009	18.9851	0.0198687	0.00731271	14.4501	4.01428	20.5611	13.9431	12.0556	0.758115	189.067	11.2919	4.11568	24.237	2.0732	0.0910168	11.4782	24.6521	27.9998	0.175423	0.283248	8.92834	0.82473	6.26132	100.427	4.4931	0.753551	1.64136	3.7193	0.470214	0.672382	7.48983	17.3686	0	33.0484	29.7852	14.5451	44.0375	11.0244	7.44319	0.0333035	3.15544	29.2891	29.2352	17.7839	202.234	2.58789
TCGA-97-7553	1870	0	53.5447	20.7433	0	0.00703635	8.53884	11.1822	5.62739	6.94279	12.3005	3.26276	177.413	10.4802	6.83481	17.0175	4.17697	3.59739	15.8409	8.86882	21.1926	0.115273	0.196231	16.2459	2.70178	11.0059	128.008	10.3815	0.0250025	0.0184717	4.89927	2.31651	0.520733	7.95301	5.42124	0	28.2528	45.9825	11.7509	122.353	26.987	9.58689	0.0534081	2.25968	28.0267	27.8753	18.1658	103.684	1.78568
TCGA-J2-8192	739	0	80.2858	18.9916	0.00829896	0.167231	5.89425	14.4585	2.07979	3.68982	11.3713	1.16165	193.455	35.3669	8.11195	13.8461	2.30627	0.938722	13.4069	55.693	24.4691	0.0991858	0.0922818	16.4539	2.50894	20.7656	202.871	7.22498	0.0511664	0.0120277	4.16559	1.42589	0.349347	6.93872	9.59995	0.00307679	24.5179	79.102	14.5226	20.1989	27.8799	6.99638	0.106647	1.81134	22.9471	69.6995	8.01984	545.929	0.655899
TCGA-05-4430	761	0	36.5589	19.7336	0.00465615	0.00514111	9.5026	5.39665	7.10061	7.54482	11.6502	1.24556	188.71	29.892	5.86214	45.1475	1.24337	0.457761	26.6959	19.7041	21.1287	0.0451203	0.131428	10.6573	1.73274	6.84797	113.833	8.07102	0.0208778	0.0877262	5.84987	0.522313	0.24212	7.54956	4.54268	0.00172624	30.7479	84.6029	12.7971	17.0107	11.9446	3.82238	0.0650377	1.12985	25.8077	70.2928	8.36642	647.203	0.712826
TCGA-67-6215	174	0	36.7922	17.3423	0	0	9.30846	3.03323	3.68295	4.97799	13.0466	0.590944	179.322	10.432	2.97956	19.2542	1.70707	0.235761	11.2559	3.65873	33.6593	0.0200108	0.0635874	15.5635	0.77293	9.20438	113.596	20.5831	0.00231482	158.547	4.51101	0.228713	0.102267	6.91966	5.36386	0	27.178	37.6745	9.79397	10.9281	22.0437	8.29907	0.0161527	0.385783	38.058	3.9885	23.0254	134.462	0.782927
TCGA-55-8615	446	0	10.6706	19.6854	0	0	6.62234	2.51311	8.87064	7.03423	12.7796	0.443676	167.163	36.1364	0.875071	28.8784	0.359427	10.7057	11.1658	11.9722	18.2347	0.0563121	0.0542243	10.3853	0.901217	8.34955	131.367	4.926	0.0399729	0.0114846	5.77476	0.123773	0	7.35864	4.46772	0	22.6331	61.2685	8.21032	45.6	40.9419	4.34794	0.00442745	0.165408	35.924	53.5382	9.72014	104.031	0.779565
TCGA-49-6743	369	0	81.6654	16.9666	0.00835553	0.0369032	16.6319	4.61991	27.1423	12.4046	16.4812	6.88745	180.997	11.7087	3.76916	17.5559	4.77209	0.123661	11.7038	40.0518	21.1085	0.089066	0.0786169	23.0551	1.29911	18.6384	134.237	14.6944	0.0327824	0.278523	7.9733	0.711872	0.496557	4.44751	6.49578	0	46.7759	63.2981	8.36438	11.6425	146.515	4.93147	0.042016	6.89579	41.0713	34.0678	65.0697	134.818	4.71957
TCGA-64-1678	1189	0	15.4453	3.6454	0	0	10.0615	0.246015	40.7065	54.7898	7.41648	0.0701636	236.472	30.2159	0.379194	66.1116	0.517458	0.0758714	7.91106	15.6942	2.52358	0.0397426	0.02631	6.08586	0.228786	7.44894	50.0957	7.99073	0.00574671	1.45625	7.27548	0.203824	0.0761651	10.1258	3.7912	0	22.5818	10.2806	9.6503	13.936	16.6306	1.56682	0.00572861	5.81061	18.1898	3.05788	40.1322	314.959	1.207
TCGA-44-2666	97	1	54.445	28.471	0	0.00294937	9.47546	6.06933	5.13992	7.31637	15.3568	0.701262	178.514	17.3473	3.52581	28.3951	5.87023	2.14606	13.6979	4.3943	12.8949	0.155309	0.0868224	15.153	0.60758	9.65674	158.969	14.2691	0.0868352	0.00774263	4.84442	0.0910306	0.0661429	6.51409	5.59252	0	21.0851	54.9671	14.9387	62.0435	49.9316	9.91719	0.247746	1.38278	19.0701	0.924257	9.15131	39.4654	0.761775
TCGA-53-7813	424	0	10.9007	17.5517	0	0	11.2054	4.29129	9.65557	10.0083	11.7492	0.201567	258.709	25.2459	0.623726	17.1395	0.674964	0.625462	8.83179	6.35303	6.88409	0.300324	0.120496	8.99132	0.760502	10.0038	59.9429	13.686	0.0394785	0.040833	4.532	0.120019	2.19759	5.46802	4.24105	0	27.6711	13.7629	13.2229	108.341	19.1528	10.1746	0.0236125	7.27042	36.3054	4.52876	21.1411	7.23061	1.3625
TCGA-97-8179	435	0	14.1548	36.7572	0	0.0203324	6.74137	9.02899	4.91567	7.13944	11.1779	2.69212	220.293	28.9318	2.01752	15.4564	1.74892	2.323	18.3048	25.9641	14.8817	0.134825	0.0210013	10.5677	0.384391	11.7127	72.4912	5.95144	0.027523	0.0800642	6.88612	0.287626	0.212789	6.93155	5.19366	0	31.6475	12.977	9.14612	27.5098	88.8358	8.10597	0.0891679	22.2139	38.2958	2.30615	14.2591	66.5051	0.956672
TCGA-55-6986	3261	0	53.6094	38.1058	0.0104124	0.0114969	4.74202	3.05239	3.52315	3.4112	13.4107	0.544125	216.027	5.78634	3.07529	23.9989	2.0754	0.473313	11.0829	5.316	13.267	0.0403604	0.0445317	12.1033	0.884402	11.1697	158.749	6.29086	0.0875407	0.467812	3.97987	0.162637	0.0257831	5.90047	5.86626	0.00386033	28.8416	51.0904	8.54525	18.7376	18.9513	5.40624	0.052359	1.43448	21.2717	12.1394	6.45444	169.656	0.483401
TCGA-78-8655	2360	0	41.1784	24.3568	0	0.0840452	8.15146	5.60093	5.7287	2.60852	15.2832	0.637693	124.998	22.6892	4.22926	21.2274	1.27728	0.600813	13.0469	5.5941	28.3865	0.144244	0.0954911	9.28322	0.518677	14.8247	112.366	5.24026	0	0	3.58316	0.331456	0.552877	6.84823	5.4516	0	24.7637	52.4071	9.39621	9.65212	14.5959	6.97302	0.0283524	0.659374	26.267	74.9638	3.7043	72.692	0.459952
TCGA-62-8402	1498	1	15.2093	20.6128	0	0	14.4457	0.66702	24.5089	10.1699	12.458	0.373509	272.326	45.2095	1.47435	39.3352	1.70359	3.04157	11.8645	6.50206	10.8525	0.151118	0.106711	14.7891	1.11128	11.413	152.116	17.6024	0.179182	0.0452023	3.24846	0.387513	4.07388	5.6317	10.2306	0	54.6318	25.0817	26.8893	5.73803	1.73992	5.72549	0.988931	5.01498	38.3861	82.6803	47.0184	27.7213	1.70653
TCGA-55-A490	99	1	9.13404	3.34723	0	0	8.45549	1.73278	12.8417	12.5133	12.5288	0.455201	157.45	50.5131	4.42125	18.0697	1.93055	0.0928208	10.2138	24.4133	18.7545	0.0590879	0.112656	26.5067	0.210674	5.59956	277.829	5.49662	0.164045	0	6.60961	0.831192	0.0724734	3.77489	3.75369	0	72.8284	55.3151	11.9848	3.8987	31.7808	6.00237	0	0.651028	30.4041	36.7582	38.219	639.472	1.86024
TCGA-78-7220	807	1	14.7425	25.1856	0	0.00405673	15.6966	2.52973	19.7337	23.391	21.5632	2.75653	239.592	9.85777	1.22484	18.1115	1.9904	0.295182	15.1192	10.0389	12.3143	0.187511	0.0754235	13.7085	0.602974	11.2025	84.4687	11.9243	0.0205928	0.0425986	13.1219	2.63982	0.636837	3.11699	7.38935	0.00272427	35.2028	21.6097	7.86472	1.44791	41.0124	9.14019	0.0410558	4.76254	23.1914	6.55561	45.7492	165.732	2.74131
TCGA-86-A4JF	536	0	44.2589	15.7149	0	0.0036162	13.0485	2.84952	10.2117	11.6894	9.5894	0.607166	169.471	28.2852	1.75034	27.0201	3.49829	0.207732	10.6379	13.1227	17.9454	0.118485	0.0840413	9.52389	0.730805	10.1261	96.4276	6.73874	0.058741	0.0379727	3.03687	0.074408	0.389267	5.90568	7.05333	0.00242843	27.8222	30.7211	3.48854	11.1552	10.5674	4.27185	0.0219585	0.427271	76.2353	26.7999	12.0336	157.489	2.3676
TCGA-55-8097	476	0	33.4329	18.177	0	0.00763332	5.85782	7.77473	1.25339	1.6761	19.0338	0.430083	115.361	20.7873	3.07775	19.5912	1.72245	1.67115	16.5405	11.8043	22.1947	0.0744366	0.0749023	13.5741	1.03174	8.01981	150.925	16.9487	0.0413315	0.133592	3.86632	0.0654439	0.159773	10.4469	4.90914	0	28.3774	38.5243	13.4157	16.8101	18.7181	12.5499	0.216307	1.25065	16.4713	5.1888	3.5134	7.77961	0.478881
TCGA-53-7626	929	1	49.2771	20.546	0.00453388	0.00250305	8.21364	10.1078	5.165	4.33427	11.3914	1.18746	145.306	10.209	6.86071	21.4479	3.12528	4.35676	9.43638	32.1279	17.1287	0.156703	0.108587	15.9697	5.01278	14.5802	136.746	6.9218	0.0889419	0	5.57981	0.682421	0.651151	5.69541	8.21433	0	29.486	53.7732	13.0502	139.331	21.0307	11.1483	0.0506639	1.4953	38.0203	53.0635	15.6901	137.319	1.26794
TCGA-44-7659	444	0	18.9234	16.7514	0	0.00622759	5.74885	2.74195	1.01663	2.08577	17.945	0.533338	109.312	14.8076	2.39736	17.3221	1.50613	2.14646	9.21453	21.9059	21.3514	0.15668	0.0675409	14.6097	1.66453	9.32618	85.4142	10.242	0.0189675	0.0980913	4.89106	0.160176	0.0279321	6.68788	9.09365	0	25.3241	32.1251	11.919	28.9862	60.9282	12.0123	0.0882362	1.43632	30.9462	6.36444	4.48192	32.321	0.286784
TCGA-55-8087	462	0	26.1969	32.5873	0	0	7.57074	5.77614	0.639518	1.09303	17.8397	0.629064	158.441	12.4055	3.47869	21.709	1.40969	0.0950174	12.3174	4.06202	17.8339	0.0508084	0.0269086	13.4729	0.65992	11.779	199.504	17.7786	0.0100756	1.99959	4.46265	0.363744	0.0667696	7.98975	5.98086	0.00166616	24.0885	11.1811	9.55481	3.76808	10.0701	9.68237	0.143126	0.327159	26.0724	4.14286	1.91406	134.491	0.173868
TCGA-91-8499	36	0	7.33528	67.7488	0.0100312	0	38.0623	1.74764	49.4692	13.3069	13.1819	0.349469	451.511	19.8409	22.0557	108.974	5.57531	0.0530215	13.7775	65.5916	4.72238	0.0518437	0.274569	8.74048	0.426012	8.84659	263.856	16.1128	0.539749	0.0290765	3.63765	0.0142439	0.596139	8.0913	2.9615	0.022314	42.0473	22.3483	11.7397	1.73457	2.22199	5.91744	2.0345	3.64598	57.0561	24.698	61.7207	255.133	1.76856
TCGA-MP-A4TH	446	0	15.5565	17.3298	0	0.00373604	6.88196	7.14456	1.05394	1.27206	14.6228	0.484148	186.56	7.23564	3.91985	14.0705	1.7682	0.329078	9.88665	4.10119	15.8702	0.303844	0.0578843	13.1181	1.97768	9.81263	87.8994	12.1278	0.0644806	0.0882701	4.0272	0.163357	0.821092	12.3524	6.46143	0	19.1806	25.208	10.6215	33.7445	25.0768	7.46087	0.0302482	0.492637	22.7445	30.1432	2.29244	10.5611	0.512401
TCGA-97-7546	1285	0	46.8351	14.8414	0	0	7.21514	17.4348	2.58127	3.32915	14.4649	0.979994	153.777	8.1707	3.51719	13.7835	3.11056	3.08075	10.2028	28.636	29.6672	0.217412	0.122493	15.4899	10.4112	13.7302	126.872	15.6328	0.0682259	0	5.21185	0.610042	0.265954	6.32678	6.73834	0.00530928	22.4525	44.4584	14.0971	12.6406	46.5819	9.94909	0.756122	2.74077	31.5212	6.9982	14.8656	41.5999	0.676714
TCGA-50-6592	777	1	18.961	18.2437	0	0.03944	21.3881	6.17228	15.2129	9.57194	15.8955	0.460594	199.248	27.3064	5.81193	43.2801	3.95398	0.0892518	20.5838	129.749	29.7798	0.23076	0.205539	13.4222	4.02499	9.60811	144.226	11.3994	0.0655217	0.432974	3.79137	0.165994	3.08766	5.46191	5.75749	0	43.8072	68.8447	9.92692	9.41499	9.97438	7.73257	0.0580581	6.52403	25.4398	102.959	38.8856	343.205	1.23116
TCGA-97-8174	164	1	14.1322	16.6604	0	0.00206388	6.34109	8.10426	1.03145	1.44558	12.4963	1.98615	168.961	38.9909	3.90438	15.3465	1.04367	0.92081	15.974	15.0215	14.9804	0.082114	0.204651	18.5337	1.58226	6.40269	102.587	6.1899	0.069146	0.00541806	4.24277	0.0265419	0.185139	6.93091	4.55327	0.00415795	22.6681	88.869	9.19448	10.0197	155.294	7.79667	0.252737	0.974453	20.3591	11.5356	3.59952	5.41646	0.272732
TCGA-64-5778	926	0	60.5914	20.1345	0	0	6.4531	3.28884	9.66831	8.823	12.4928	0.381618	159.46	6.30787	0.966682	14.3706	0.456371	0.435049	9.94104	7.47346	11.6498	0.0677206	0.0664175	6.47033	0.911041	6.68182	114.591	3.93767	0.0261128	0.0337609	3.06594	0.0771806	3.05713	6.96269	8.49065	0.0230302	34.8168	26.3596	7.73325	10.6165	15.3527	4.86782	0.169198	2.01792	12.348	45.7549	21.6397	69.1162	0.545022
TCGA-67-3774	385	0	19.9108	19.5183	0	0.00471583	9.54685	7.91324	3.16039	3.74216	14.623	0.579233	205.899	11.9842	3.30153	61.7961	2.54843	1.07457	9.74171	54.3437	18.2969	0.132441	0.233807	13.4131	6.59744	8.18694	125.872	9.82419	0.0574524	0.0123799	5.09823	0.0970342	0.380728	7.09993	5.45272	0.00316688	25.4149	70.0151	8.95265	17.3983	89.9174	6.5036	0.0477262	1.58467	19.0102	11.0285	4.85475	12.4096	0.566522
TCGA-49-4512	905	1	34.5241	12.8582	0	0	4.80354	4.12401	5.25379	4.21673	12.7054	0.539533	106.799	10.4789	3.82415	14.036	1.61704	4.86122	6.22479	6.48336	14.3404	0.068406	0.043129	7.81561	1.50984	11.1986	88.1667	5.40269	0.0282611	0	2.84917	0.343668	0	6.93681	5.17338	0	24.1773	50.4384	8.55195	20.8441	16.6983	8.62445	0.0338065	0.889362	11.5609	39.4635	6.25585	236.948	0.702261
TCGA-86-A4P8	431	0	38.7542	12.5759	0	0	7.45643	14.9171	0.731196	1.41924	15.7894	2.15038	100.697	26.705	5.59499	11.5883	1.89338	4.69604	11.0177	18.0189	19.4597	0.141747	0.23676	13.4713	1.6328	8.53035	106.298	6.64407	0.0529752	0.0782754	4.24392	0.440972	0.518229	16.4251	6.54724	0.00250294	16.4031	29.3338	12.0218	53.5776	23.7022	6.47235	0.0829846	3.44377	13.1274	26.6372	1.23997	13.3257	0.384318
TCGA-86-7954	605	0	29.6181	26.0223	0.00430039	0	17.9095	21.4581	5.34438	7.65463	9.7998	0.890884	261.031	16.5165	6.26098	96.2636	3.26104	0.268219	14.3199	9.04239	17.5691	0.0472292	0.191276	10.4529	0.60671	11.6521	176.618	8.3058	0.0554376	0.0810234	5.06031	0.37249	1.35237	5.41267	7.28632	0	75.0843	20.1864	47.0824	6.48499	44.9562	8.27409	0.0480548	1.61017	45.3995	23.4304	29.3572	119.725	1.7184
TCGA-93-7348	127	0	45.3109	19.9314	0.0088504	0.00977222	7.00566	6.90634	3.15556	2.67539	11.8752	0.78735	154.76	21.2233	2.32352	17.8458	2.77049	0.785908	9.98062	48.5407	25.8686	0.122929	0.121124	11.976	3.87332	11.2805	174.492	7.10377	0.148817	0.153923	3.81051	0.942543	0.0876611	6.34163	5.06732	0	27.4187	81.6275	8.88247	135.226	18.4358	6.52544	0.0593393	0.868284	24.9801	62.9612	6.68461	102.804	0.601652
TCGA-86-7711	630	0	18.415	13.0168	0	0	11.4194	7.94715	24.2039	15.4756	10.7514	6.33702	170.077	17.8817	7.79208	19.4202	13.8088	0.116037	13.3349	34.2055	13.7185	0.156007	0.0413114	19.736	1.70663	10.2093	128.336	6.85867	0.00246092	0.152721	6.89634	118.375	0.597964	3.17482	5.16122	0	33.7644	41.7021	18.3882	33.4056	21.2479	6.81129	0.029438	3.56287	31.8245	132.49	23.7298	476.622	2.69843
TCGA-50-6591	119	1	5.97491	4.99879	0.0278787	0.0205216	22.7156	0.804661	41.2366	16.1847	14.9013	0.277499	416.363	13.197	1.95078	33.6364	1.63854	0.117886	16.3629	5.0871	3.5379	0.111065	0.190771	9.61278	1.41809	7.08061	139.01	14.3001	0.0156258	0	3.41038	0.105565	0	4.6725	1.16861	0.0103359	53.7229	19.0586	6.36336	7.4366	0.349835	4.71876	0.057114	0.613455	68.9171	34.3744	82.3536	159.084	6.14785
TCGA-62-A46Y	414	1	117.475	21.5215	0	0	4.74803	7.76259	4.58454	7.36317	11.7754	0.644385	171.13	27.5456	6.00843	13.5975	1.7961	0.931105	13.5316	5.3362	18.486	0.0500733	0.0843794	8.0012	0.436189	8.87031	93.6064	6.21988	0.075038	0.112334	4.22086	0.700381	0.575781	7.65702	7.98657	0	22.9683	16.8758	9.67403	25.2893	27.8677	5.7188	0.0787386	0.889848	20.4067	8.11489	12.2418	263.479	1.09432
TCGA-69-7980	411	0	43.4569	8.40527	0.00480895	0	22.2511	3.6573	5.28827	5.1064	14.3855	0.520557	249.593	13.4937	3.01348	41.2451	2.80798	1.19975	20.1446	40.5651	20.5868	0.107182	0.086381	9.63038	1.21153	10.0458	104.62	5.07341	0.11051	0.0209089	3.02511	0.36874	1.16697	4.50117	7.52723	0.00713155	39.8182	51.4623	10.4832	36.3852	20.9712	5.72282	0.0994146	4.10934	14.0992	16.1864	15.6236	21.7463	1.11363
TCGA-55-8513	791	0	30.387	12.8817	0	0.0183904	5.22029	10.9352	1.22018	1.71236	14.5189	0.939461	343.301	13.0373	4.49412	12.0404	5.5685	2.12461	11.189	13.3746	21.1764	0.143468	0.0949773	11.6278	0.999075	8.83516	98.8551	10.8199	1.80483	4.60253	3.26769	0.914483	0.16497	9.97487	4.73923	0	17.3854	52.0782	15.482	42.598	24.8199	5.5481	0.161303	1.8803	18.7695	29.7043	2.30995	43.7478	0.497088
TCGA-55-8505	440	0	16.9767	14.1983	0.00888271	0	10.3817	11.3981	12.6262	6.41985	16.8894	2.16068	155.775	13.0675	3.8404	17.5896	1.56054	0.0563412	13.2272	30.7122	23.7721	0.134855	0.0987729	9.46025	0.959078	9.64449	137.217	9.54794	0.0348507	4.53156	4.94583	1.94242	0	8.96161	5.72571	0	32.4678	66.5013	7.56324	11.3412	8.15145	4.34747	0.019852	6.41307	21.7865	52.4107	11.8948	838.139	1.10951
TCGA-86-7955	508	0	34.5693	12.2895	0.00472131	0.0104261	16.7041	1.98495	17.7629	8.48717	18.3115	0.143922	165.737	35.9633	0.764849	22.8649	0.953118	0.124776	6.26453	7.77144	32.2309	0.0823531	0.0282689	28.8859	0.084961	9.39252	136.549	15.3827	0.052925	0.0273704	3.342	0.0335204	0.151981	10.1335	5.70129	0	50.1651	17.5029	9.77954	2.60108	28.2265	5.56029	0.0553962	2.30487	23.0743	4.02923	33.2593	33.2213	3.10518
TCGA-49-4487	855	1	32.8563	29.924	0	0	19.2908	5.43472	19.6802	28.2797	15.6966	0.820075	211.384	13.9842	2.34387	36.4181	1.45754	0.401978	6.62584	72.5615	18.0374	0.180148	0.162627	12.0357	2.25354	8.4589	171.851	6.24936	0.0994599	0.0183701	3.16177	0.143985	1.50653	8.6566	4.6657	0	32.9914	40.2461	7.57411	8.25728	14.0244	3.22571	0.318686	1.18068	36.9004	128.382	38.3647	15.7623	2.8932
TCGA-49-AAR0	4655	0	8.69522	10.9049	0	0.0195249	11.5649	10.5299	9.85844	5.92611	12.6633	0.954877	182.968	16.0171	2.49068	155.842	1.59963	1.48052	7.29549	17.6348	12.9467	0.116523	0.114953	9.00289	0.442951	4.7937	64.2318	7.70594	0.0356804	0.215277	2.66046	0.522275	0.472897	12.3491	5.8494	0	28.6043	37.0843	7.55239	47.5155	19.1024	3.27888	0.0395201	18.4335	22.8684	19.7256	9.13369	328.579	2.42766
TCGA-97-8175	551	0	36.932	8.80811	0	0	9.55096	5.51264	8.16883	6.08321	12.8923	0.236813	205.177	59.9998	4.5136	38.7573	0.758349	0.280627	13.404	18.9135	23.9536	0.0355935	0.0299896	11.0258	0.836429	6.84926	172.98	8.49009	0.0168439	0.101627	2.89782	4.62289	0.161232	13.0677	6.50924	0.00185694	79.9161	60.2712	6.89798	27.8961	5.72494	3.06915	0.0447757	1.3683	15.5908	32.3723	37.1706	277.587	0.813858
TCGA-62-A46S	1653	1	34.0988	8.26561	0	0	4.82331	2.32457	0.936781	2.70765	16.2274	1.3181	139.125	34.2496	3.18348	10.5882	4.37335	0.891835	10.1928	21.0669	18.8034	0.0956897	0.126695	9.49901	1.539	10.8898	126.141	16.1446	0.913214	0.0840012	6.45656	0.237757	0.318932	12.5988	4.1565	0	23.0892	29.1344	14.325	45.8381	44.3481	19.2796	0.140329	3.41779	16.7922	7.07574	3.24068	139.777	0.398638
TCGA-50-5946	686	0	85.0544	6.05533	0	0.0324479	11.4509	2.8874	31.0975	21.7597	16.4167	1.01382	444.729	27.4993	4.32511	35.1494	1.95589	1.11838	13.4274	47.1219	10.6958	0.117362	0.050273	16.5626	1.38841	10.3188	227.291	10.2652	0.0419266	0.0154875	6.41056	0.166914	0.50276	6.39253	3.39516	0	52.3536	37.1908	12.4469	1.99823	5.35508	6.64458	0.0388092	1.82074	50.7788	8.39542	90.4426	78.7201	2.84379
TCGA-93-A4JO	33	1	68.6342	19.3787	0	0.0260729	8.14478	5.85478	6.93824	8.53312	14.4366	0.426016	97.6534	17.3303	5.51868	17.6397	1.75996	5.36694	10.3955	11.8846	23.7917	0.190688	0.114455	11.0613	1.8187	9.34318	101.028	7.71959	0.110292	0.0570383	3.80351	0.368832	0.740637	14.058	4.2641	0	16.6424	35.142	9.25889	11.2683	10.8777	7.43246	0.0615693	0.587374	23.2029	103.199	4.08256	188.053	1.07451
TCGA-55-8619	416	0	25.5478	13.0699	0	0.0136804	4.36951	12.219	1.35824	2.30045	12.175	1.61866	94.4548	13.881	6.61738	11.2057	2.67536	1.59793	8.66472	9.2229	20.9981	0.149413	0.1625	12.467	0.868055	13.832	104.649	7.58783	2.23611	0.778126	3.40886	0.480881	0.429517	8.56328	4.81524	0	21.1983	32.4346	12.2159	40.6231	20.2973	5.01917	0.101531	1.44614	16.9543	19.7398	3.59148	44.7471	0.684772
TCGA-44-7670	531	0	14.6574	14.0602	0	2.56159	28.1243	1.8586	33.8026	14.3447	9.92882	0.764264	178.525	35.3578	0.996851	107.925	6.86017	2.06962	17.9721	31.5175	13.5619	0.322519	0.0293054	18.6108	2.43442	6.94652	133.896	10.2773	0.0411491	1.46835	4.6002	2.11276	0.169673	3.81163	5.79008	0	55.8881	72.1767	19.8787	32.6329	6.05897	4.32423	0.248852	19.6438	43.4322	19.6463	61.0803	69.0568	2.8268
TCGA-NJ-A55R	603	0	6.49828	15.0356	0.0102269	0.0150562	5.72426	6.40504	5.64876	4.42541	12.1329	0.424154	196.048	13.66	2.29602	18.9403	2.94877	0.043245	9.88582	18.7033	15.2164	0.242254	0.0787295	8.75323	0.682161	8.0919	141.51	11.8398	0.152856	0.0345845	3.74425	0.0145219	0.0253239	9.51938	4.77806	0.00758315	27.3876	34.4716	7.20987	8.19777	29.3677	3.99938	0.116186	6.6195	37.2308	42.4067	8.57563	40.6431	1.36973
TCGA-NJ-A4YI	4	1	23.7238	25.3883	0.0102135	0	8.07676	18.8916	2.20432	1.63776	22.2266	0.800599	247.676	12.1009	2.27705	18.2218	2.67521	0.0863765	10.7096	6.96228	19.212	0.0758801	0.157252	8.28252	0.36759	12.6254	68.2799	5.87333	0.108767	0	2.82785	1.16023	0.0505813	9.7606	7.18321	0	21.8681	18.139	5.78012	19.2012	36.4377	4.72537	0.228262	1.45506	53.4011	8.47901	5.44585	29.8617	0.790281
TCGA-J2-A4AE	671	0	32.9452	9.12018	0	0.014131	11.9279	10.6544	2.77899	6.74246	17.0753	0.748412	138.921	32.6691	2.39105	13.8654	5.30351	3.66192	9.1152	57.5395	24.3574	0.30867	0.0583837	13.906	4.99299	7.8039	109.967	8.43815	0.0430392	0	4.50915	0.0726911	0.570428	10.117	7.18013	0.0031632	18.6359	98.6193	11.4003	107.648	41.7643	6.05202	0.190683	1.97464	16.9278	9.77091	7.7074	34.6354	1.56556
TCGA-86-8073	740	0	43.3388	4.87488	0.00845436	0.00466747	5.49059	5.22139	7.12818	5.10162	13.0887	1.02824	335.03	10.9637	7.54161	20.5162	5.35784	4.79044	17.3266	8.08914	5.71485	0.312687	0.115704	20.434	0.9463	14.4119	122.952	7.75823	0.158743	0.0245059	7.87439	0.276112	0.251215	7.32827	3.9499	0.0047016	34.996	14.9604	7.11902	13.7436	22.6962	9.98215	0.101559	56.6814	24.7923	6.19449	16.6173	858.996	0.712571
TCGA-44-A47B	287	0	15.3015	9.55967	0	0	11.52	1.9396	7.47896	6.19977	22.478	0.433228	197.465	57.4925	3.97992	31.1909	2.39649	0.173625	11.0912	36.3796	17.6827	0.106105	0.0280971	11.8769	0.359396	12.3451	120.503	9.88311	0.0589156	4.19894	5.55697	0.0466432	0.260283	11.3946	4.2785	0	22.7119	24.8877	8.71638	35.7445	47.1301	5.4209	0.0146825	0.913651	24.8	62.9622	22.7383	687.781	0.421189
TCGA-78-7147	586	1	41.8428	4.79755	0	0.0524714	12.1094	20.8407	12.6983	6.6449	12.0869	0.177383	146.777	18.5638	1.89987	24.8207	1.74186	2.23554	9.73612	5.3354	11.8911	0.128559	0.0558913	11.0598	0.273653	12.0735	243.743	7.25565	0.083236	0	2.62736	0.0506094	0.485401	4.82065	7.50219	0.0022023	50.5314	44.0022	12.3551	4.21616	32.5711	2.5964	0.106207	3.51061	36.3237	8.63574	25.9036	44.1293	1.33293
TCGA-05-4422	365	0	11.2208	38.1247	0	0.00229169	8.00233	3.09632	9.81543	8.51938	16.7506	1.34543	276.381	14.612	3.8164	25.9677	3.13717	0.92152	10.9847	1.82887	15.1704	0.286942	0.0319556	12.207	0.197205	7.76001	51.4319	7.47343	2.2731	0.0120322	6.94464	0.477439	1.24373	10.9321	3.69553	0	33.7527	32.1608	21.0717	17.2185	32.1798	12.3709	8.5025	3.83741	18.7662	20.4407	9.43291	259.452	0.858035
TCGA-78-7143	4961	1	130.592	28.2416	0	0.0115677	25.5006	7.88382	14.4168	14.1414	20.8984	0.808179	202.002	18.017	3.39074	20.8055	4.7118	2.40698	9.97047	4.83368	20.7288	0.0721938	0.0657155	11.6994	0.532904	13.8292	133.129	7.58875	0.133099	0.0303673	4.50607	0.704143	0.0518837	10.6325	10.3448	0	32.238	72.2419	14.688	43.3935	58.1568	10.7866	0.128777	3.87983	31.9571	23.9684	35.2444	152.545	2.92599
TCGA-05-4382	607	0	42.5723	16.4487	0.0072841	0.00804278	10.1861	4.7912	9.35763	5.46008	14.5792	0.348928	142.879	44.3769	7.8864	31.1711	3.0829	1.17429	11.4039	104.965	18.6888	0.219994	0.0529595	13.092	1.17709	5.13864	46.8734	11.55	0.108191	0.0158353	5.28609	2.02726	0.378773	10.1135	6.82147	0.00945187	45.2587	57.0578	9.78884	8.38477	12.6118	4.61464	0.0529075	5.13728	25.1451	57.8751	17.2113	2173.62	1.13327
TCGA-69-7973	230	0	11.8243	35.6491	0	0.0376676	9.08271	4.39974	16.3705	12.3933	10.4584	0.814432	364.324	44.6588	1.27501	35.5914	0.664714	0.243428	7.97727	22.0453	8.73919	0.169425	0.470529	13.3887	5.52813	11.6612	177.207	10.8621	0.0262911	1.81082	5.90891	0.108993	0.0739145	6.19834	2.335	0	33.0052	29.1083	6.0405	8.65125	36.1289	6.41902	0.104833	0.618633	62.6713	3.83742	52.0199	6.32805	2.03393
TCGA-55-8614	536	0	30.9456	22.3485	0	0.316943	9.02416	3.86839	10.952	7.89944	11.6186	0.720153	208.801	26.4589	2.76002	25.7683	1.17242	1.71123	15.8639	75.1701	22.384	0.228001	0.0966009	13.8793	6.95726	6.94124	297.647	5.10602	0.0527496	1.13211	2.63442	0.160365	0.116521	4.86306	5.10632	0	28.4589	70.5891	8.72133	86.1944	8.99084	7.86761	0.567901	3.59012	26.8404	35.7602	19.3978	51.3637	2.22624
TCGA-05-5420	457	0	30.5422	8.94859	0.0121649	0	8.998	2.00515	19.0322	17.5279	11.4645	1.02924	155.3	4.55596	2.21783	47.6798	2.33922	0.0900191	15.3977	25.6019	11.1798	0.0825183	0.353781	7.34043	1.09455	8.52491	53.8256	15.9685	0.0409097	0.141045	10.2473	0.535483	5.57266	8.16865	6.70162	0	29.5199	39.4559	17.2527	8.75649	6.29849	4.03267	6.35502	0.101571	11.0083	128.664	12.2373	135.502	0.658886
TCGA-50-5933	2393	1	28.2471	17.3607	0.0163999	0	8.92959	3.12239	13.1596	11.1419	13.4071	1.29573	163.014	52.4919	9.77281	25.6132	1.78109	0.60679	16.1365	85.4732	22.4988	0.0344333	1.12222	14.7195	1.32214	11.5119	127.633	17.2262	0.00459599	0.0118842	5.90432	0.652042	0.588834	7.44684	4.92708	0.00304008	27.227	60.7978	12.3655	2.76987	5.62353	9.61022	0.0962118	1.56187	19.3357	87.1091	28.8228	1239.52	1.19644
TCGA-44-6147	441	0	30.49	17.5373	0	0.0317242	4.99112	13.12	2.53101	3.16173	13.5703	1.46569	291.771	16.6126	3.361	16.7479	1.99809	4.46052	12.3612	100.99	20.4486	0.315547	0.168521	19.0646	1.6486	9.47818	235.817	6.342	0.101224	0.249845	4.71726	0.104909	0.0609815	8.49708	5.85207	0.00304345	24.4193	34.5401	12.7863	6.32167	12.3882	13.3769	0.233917	1.46936	32.6809	52.3574	5.77711	199.007	0.644256
TCGA-55-6980	2109	0	34.7521	7.5269	0	0.00707041	4.40416	36.7953	1.79207	2.19118	11.7152	1.01982	218.896	8.09932	4.76984	24.9823	1.6527	0.406158	12.6181	179.785	19.2932	0.0496421	0.481999	12.5629	2.22167	13.3917	159.646	7.24658	0.0502471	0.482589	3.38978	1.05475	0.412261	6.51277	8.60185	0	29.1404	43.1088	13.0723	37.2609	27.8862	4.71167	1.03755	3.9832	25.0805	13.4925	3.44433	962.48	0.594568
TCGA-49-6767	677	0	5.19267	6.84934	0	0	14.3582	0.256023	19.0581	14.5127	14.1777	0.187906	329.094	7.20424	1.24393	47.4373	0.789934	0.558779	13.0221	23.863	15.8181	0.0243914	0.516715	26.5316	0.468801	17.2415	369.603	12.6926	0.0476138	0	4.91858	0.187641	3.43577	4.30534	7.17688	0.00699884	35.2062	42.8043	5.6403	14.8602	0.422279	5.21029	0.0158213	1.79047	24.8661	136.112	30.4314	24.3098	1.059
TCGA-44-8117	385	0	44.1505	3.24179	0	0	7.51552	1.65399	5.43917	5.5161	11.0109	0.311192	127.682	93.9229	2.0293	21.3491	1.09139	3.86291	11.6856	61.0846	14.846	0.388884	0.0652678	25.2919	1.12596	16.4813	248.849	11.6435	0.00712799	0.0245752	6.49228	0.072233	0.535343	6.26591	3.47742	0.00628654	29.9464	21.6846	7.9183	13.3819	28.0891	9.53984	0.00947406	1.22554	20.017	128.756	14.7099	93.8099	0.564641
TCGA-55-8616	48	0	31.1569	4.36145	0	0	5.74645	6.36151	6.15494	4.30592	12.303	0.683433	125.642	19.7468	1.65453	17.4007	1.67826	1.56528	12.0082	47.5745	13.1534	0.151713	0.136184	15.2451	0.38965	8.51565	114.626	4.93707	0.0713899	0.0346122	4.44976	0.0226076	0	8.15521	4.44187	0	41.3633	19.483	8.86058	3.15322	16.6171	19.8832	0.00889563	3.05335	26.1058	8.66432	12.7637	32.14	0.536766
TCGA-05-4398	1431	0	33.1679	17.146	0	0	8.56913	2.73977	19.5591	13.641	12.3126	1.47906	195.53	80.0446	6.90054	32.8472	0.959601	0.122934	12.5914	68.7505	21.8885	0.0761706	0.337093	16.82	0.939376	6.40578	74.701	6.84407	0.0271581	0.0374533	4.26517	3.28879	0.823876	11.9778	8.48487	0	39.5373	36.1049	8.45844	48.9984	4.44477	7.98274	0.045121	2.64487	23.9303	39.3747	27.6702	1212.68	1.17118
TCGA-55-7994	603	0	41.7389	23.6324	0.00501565	0	9.8051	0.842435	18.6523	8.68534	25.4408	0.730149	243.355	23.4503	3.06985	20.9813	3.30677	0.307528	16.6135	9.266	16.0897	0.0988282	0.128706	25.8214	0.404355	13.8181	75.2288	13.438	0.0140561	0.0145384	5.36264	0.135319	3.36574	9.85342	10.0834	0.00185952	36.2699	19.4471	9.25298	9.25785	17.6885	13.3513	0.0448379	0.463278	24.65	53.7093	66.4309	37.554	3.7922
TCGA-86-8280	701	0	32.8283	20.5487	0	0.0247368	6.8497	23.7519	3.82122	4.10809	14.4037	0.89548	181.005	13.6591	4.60669	17.7346	2.14685	1.53942	15.9515	30.0246	16.4709	0.175489	0.182048	14.6495	1.63681	12.9578	112.094	6.91451	0.166379	0.0324693	3.84999	0.15906	0.859864	10.4114	6.46021	0	25.2736	24.9339	11.4242	11.0024	40.0731	6.84212	0.175243	1.48769	35.634	53.0845	7.92255	78.5147	1.09581
TCGA-05-5425	882	0	28.619	4.88681	0.00848069	0	19.0355	2.62767	14.6159	19.9495	12.8981	1.37702	230.205	11.3771	1.91723	68.0217	2.81187	0.268956	23.199	42.1672	19.5847	0.0986183	0.174097	8.644	3.5406	6.32855	61.4134	7.04983	0.104574	0.0860376	7.30635	0.397395	1.51199	5.4239	6.43417	0	44.7405	42.8113	14.9494	26.2087	20.9369	4.41858	0.0473838	0.504518	24.8321	20.8914	24.1513	14.8882	1.42021
TCGA-69-8254	409	0	64.4602	15.0707	0.00368312	0.0142336	4.74114	9.02189	1.99163	2.86538	14.8427	1.22127	196.499	14.6453	3.04279	14.5516	5.11532	0.95392	10.3408	26.3047	20.3828	0.178456	0.0756095	13.0201	2.77045	12.104	133.577	13.2424	5.28682	0.0320278	4.65144	0.298104	0.164162	4.37636	5.32333	0	24.8997	51.1637	14.1845	41.2562	19.8675	7.903	0.0432149	0.590059	24.7407	14.9315	6.44892	81.8788	0.968948
TCGA-53-A4EZ	1071	0	5.65412	27.2544	0	0.016391	11.8656	1.87079	22.1242	20.3871	13.0932	0.169926	251.255	33.3864	1.93006	34.4891	0.716957	0.0502173	10.03	5.67017	8.16134	0.145771	0.365692	8.2877	0.20516	8.92561	109.59	6.86959	0.242955	0.00860584	2.83056	0.31197	0.0735171	7.00207	9.48969	0	33.9776	7.85637	7.90361	8.35742	20.0502	5.70522	0.318496	15.7459	18.4109	7.63576	24.8975	731.358	3.45573
TCGA-44-2665	400	0	34.0939	20.273	0.0177089	0.0130356	8.28902	7.56841	3.91066	4.84598	10.9629	0.947454	163.181	27.1066	6.06358	31.3918	3.0131	0.0811228	11.8213	21.7491	38.6061	0.022881	0.0706882	10.9339	3.74762	8.89476	191.428	7.97784	0.0430112	0.00855518	4.11676	2.09549	0.0730843	7.52641	4.58909	0	19.4244	62.5743	10.7234	7.67917	2.08049	5.24369	0.0098944	2.32418	32.9072	72.2727	5.80537	792.842	0.557883
TCGA-55-6985	1233	0	70.2833	18.9886	0	0.0890687	8.58038	8.25838	10.3056	9.00299	11.5915	0.595515	262.465	14.5571	3.46238	16.2911	3.53178	3.26321	11.8785	18.7718	22.4276	0.118124	0.0919989	12.9544	6.97551	11.6312	132.585	5.89275	0.0723408	0	4.12509	0.48872	1.03868	5.89236	5.41468	0.00398756	28.727	67.1111	15.116	67.17	10.5215	9.31815	0.192301	1.50702	26.8823	60.9478	22.2642	108.442	1.63472
TCGA-05-4418	274	1	25.3934	12.1737	0	0.00488359	12.4112	1.172	19.2348	12.2197	14.1895	1.772	241.637	7.99855	5.87262	26.6917	3.83148	0.0420806	12.5501	32.0525	19.2172	0.16144	0.0756638	6.53562	1.33077	6.66903	83.6762	7.13874	0.012395	0.314098	8.97068	0.238655	0.744736	8.05878	7.46631	0.00163977	37.2588	59.3019	16.5988	6.22512	7.2851	4.17509	0.0049424	0.392373	16.7186	39.2705	10.9605	1377.23	0.919125
TCGA-55-A494	481	0	252.179	21.6171	0.00689253	0.00380521	8.72834	0.625578	16.0091	6.54678	14.1332	0.643189	366.751	115.249	0.552907	17.1461	0.233374	0.517329	9.04545	3.16054	15.829	0.113546	0.0884339	14.8977	0.287756	11.989	21.2618	10.8672	0.09658	0	3.29461	0.0685099	0.0341344	10.0129	10.1514	0	38.7448	25.109	15.8973	12.2926	9.60424	14.0307	0	0.273359	33.5494	2.25143	22.774	33.9538	0.712357
TCGA-86-6851	179	0	27.6342	27.8917	0	0.0101672	7.26388	7.78589	6.95204	4.96303	15.7776	0.650185	228.244	21.6818	4.74614	19.7856	3.9737	0.764137	16.9404	8.75812	16.6847	0.394105	0.567092	11.9088	1.1566	11.3841	42.2359	5.69735	0.0412886	0.0133454	4.67206	0.150365	5.24426	9.7763	8.81504	0.0102416	37.3274	33.3944	9.67446	3.68439	18.0456	11.3638	0.0900345	1.87884	31.5352	58.2006	24.5942	49.6087	1.341
TCGA-97-7552	1932	0	88.2989	21.927	0	0.011076	5.27284	20.2112	1.972	3.38123	13.8078	1.01513	253.62	4.76037	5.09286	11.5426	4.23382	0.827135	14.7683	4.74202	17.5994	0.235457	0.091523	12.8834	1.80514	14.0459	132.283	12.4716	3.22725	1.02737	5.1093	0.313366	4.09018	7.39307	7.1761	0	18.7839	45.7944	31.9634	4.8541	19.447	12.2332	0.171877	0.973658	25.9847	57.4257	6.3983	23.2196	0.720731
TCGA-91-6831	310	0	14.735	30.1781	0	0	13.3161	7.99028	22.4572	19.2324	15.9196	0.268063	272.754	14.9895	7.43494	36.4479	1.64477	0.0569388	12.2853	76.7318	12.6837	0.201818	0.0552852	10.61	0.356684	8.85221	134.211	12.9644	0.0181133	0	6.964	0.168259	0.480137	7.48057	4.2389	0	36.9072	35.5784	27.2402	4.74344	37.0148	7.28141	0.00601877	0.677387	65.4182	60.8062	70.4902	416.16	4.82249
TCGA-55-7283	609	0	35.2861	32.6627	0	0	5.90659	5.53876	7.10836	4.15699	14.7308	0.30273	163.49	8.26504	2.87527	20.7779	4.02744	1.32827	12.4533	4.81361	14.6318	0.0304986	0.20501	10.2066	0.454829	11.0945	143.173	11.4618	0.0162832	0.0105262	5.4636	0.0412524	0.485579	4.12763	6.66858	0	26.481	37.9639	9.54929	19.6999	17.1182	7.6141	0.0852177	1.88369	57.5048	2.89754	7.22113	7.87108	0.923246
TCGA-44-3917	392	0	71.1316	8.49257	0.0921036	0.00847473	7.90647	0.704631	8.96823	22.7895	16.2604	1.18418	264.287	8.46321	1.79912	9.36763	2.71646	8.21118	23.2904	5.09417	12.0339	1.28425	0	21.5968	1.67952	21.0224	52.0223	11.5241	0.0258116	0.133486	16.9138	0.95908	6.00574	4.67625	9.30679	0.00569114	9.98883	15.3465	12.5061	26.7599	12.1774	36.8634	0.0857677	50.8234	39.0257	3.05214	41.4641	167.457	1.595
TCGA-67-3770	610	0	28.2556	8.29773	0	0	5.33733	5.97418	31.4153	4.22783	11.5403	0.784214	220.285	12.8062	1.96988	32.9395	3.5587	2.71594	13.8235	13.212	8.10294	0.0232676	0.0616136	13.4248	0.622195	7.30986	136.32	9.05352	0.00672891	0	3.19331	0.170472	0.267549	10.3719	6.21384	0.00445092	36.6824	38.4401	10.8584	11.0073	59.2249	4.25788	0.724434	6.51868	11.6064	10.0906	6.95253	367.122	0.245502
TCGA-38-4631	354	1	25.2229	1.22973	0	0	23.328	1.29694	58.576	22.9523	11.6023	0.667939	275.097	6.52383	0.665236	59.4245	3.9205	0.382317	8.41218	37.8365	22.138	0.11682	0.0676693	9.30328	1.39923	5.1365	75.722	7.93603	0.0063345	0.131037	9.04302	0.385152	0.363808	4.85885	8.56973	0	50.0852	21.3121	5.73896	24.7464	5.05617	3.49495	0.0252582	0.716575	22.323	21.7269	25.6558	605.088	1.44914
TCGA-97-8552	626	0	35.1926	15.6462	0	0.0047625	5.01108	13.7422	1.13891	2.38268	13.5907	1.0143	178.638	7.70196	3.8195	16.3924	1.92335	3.27385	9.04166	11.0595	18.9989	0.122606	0.147575	9.95166	0.950044	7.77499	130.8	7.26314	0.183733	0.225044	3.26721	0.489973	0.0854435	9.23294	4.33207	0	23.2659	26.3588	10.9955	12.87	32.6914	4.89678	0.173515	0.979119	15.3333	6.17026	1.90372	16.0298	0.343277
TCGA-95-7567	163	0	42.3219	29.8373	0	0	8.14847	0.930999	11.4051	11.5056	13.5218	0.532862	138.922	26.2575	1.51837	31.6869	2.07706	0.554662	10.0591	7.61906	11.5288	0.0869137	0.0383585	14.0251	0.25501	7.40927	175.504	7.64724	0.0226216	0.00649938	6.25697	0.0509424	0.877251	8.204	6.59921	0.0016626	35.5732	24.6558	7.70186	2.53372	17.364	9.45524	0.025056	1.77388	60.8154	19.4599	28.6704	90.44	0.956704
TCGA-50-5944	764	0	46.0872	5.26506	0	0.00975163	6.53944	23.3197	4.30794	3.69294	9.31449	1.31315	201.231	2.30724	4.68786	18.9937	2.46562	5.22835	15.9004	10.8216	7.78671	0.131229	0.0528804	15.0078	0.94722	13.1368	87.2648	8.84601	0.0198005	0.0127999	2.63367	0.225734	0	5.42423	6.58652	0	36.966	14.2091	7.03665	7.60031	46.9417	9.84858	0.705638	8.76364	24.4073	4.18477	11.3713	38.9851	0.566217
TCGA-NJ-A4YQ	886	0	14.9602	7.74161	0.00954925	0	8.54254	4.37338	10.954	5.01134	12.89	1.04556	207.624	7.40021	3.40234	22.8095	2.24499	1.3628	7.08258	5.70594	22.9368	0.259103	0.114353	7.80989	0.591133	12.5127	81.3538	9.43027	0.0963408	0.0830386	3.8495	0.230513	1.98624	12.9497	9.38414	0	38.0372	15.2596	7.42055	7.35374	8.11188	5.37461	0.0373479	0.565596	37.8838	163.581	15.3958	39.4596	0.786381
TCGA-73-4677	38	1	10.9108	16.0802	0	0.00417495	3.79544	4.75721	1.82343	1.87986	12.879	0.837414	232.183	15.0619	1.24084	11.9582	3.79727	0.799431	16.9878	22.8364	11.1001	0.0793887	0.0226396	10.9914	1.63029	6.07028	47.5728	10.0718	0.0105964	0.01644	6.27148	0.123488	0.0655396	3.79923	2.29558	0.00560732	22.4632	100.145	8.60463	11.039	72.3016	7.23748	0.101405	2.53255	23.2198	5.94115	2.61668	24.7142	0.167182
TCGA-78-8662	3361	1	67.7506	3.39325	0.0101335	0.00559447	11.6003	0.592011	20.2442	17.4699	23.1858	1.63908	93.6211	40.0187	0.559522	22.8544	7.30886	17.0649	10.6835	17.2549	10.2826	0.0687388	0.0520066	18.0124	0.707534	5.71969	216.086	12.884	0	0.029373	4.86584	0.17267	0.125462	7.55143	2.37142	0	40.5243	43.6594	6.835	48.676	19.2675	6.63926	0.0169855	1.3564	20.6209	4.18665	21.3515	7.47934	1.10332
TCGA-38-4632	1357	1	35.0642	8.73028	0	0	8.61579	1.05393	50.5289	30.892	10.1818	0.377093	158.332	25.3903	3.32114	52.2245	1.31947	0.842508	11.8442	30.6495	13.7107	0.0217551	0.115217	8.70256	1.72909	5.9419	119.048	8.60663	0.025166	0.244026	7.12959	1.70548	0.583699	8.78766	6.45962	0	36.0643	30.458	9.21213	64.3914	12.9098	5.19671	0.0250868	0.231379	30.3978	19.2751	35.2904	426.646	1.47652
TCGA-55-6543	435	0	39.9341	18.0532	0.00841732	0.339232	5.07863	8.50905	1.11129	2.88675	12.2711	0.911155	265.259	10.6712	5.98494	15.45	3.86634	1.89532	8.61518	77.9187	17.2417	0.108757	0.244795	11.4751	1.87219	14.7763	145.193	11.2902	0.0141535	0.097594	4.97619	0.310759	0.0833716	6.68614	4.41979	0	21.505	77.3419	12.4487	23.508	18.2317	5.64654	0.0658416	1.15743	21.1408	10.7806	3.45088	1555.25	0.339605
TCGA-62-A46R	1725	1	30.1182	4.37365	0	0.0129855	7.14132	2.34748	10.6487	8.16289	14.4465	0.814556	168.509	12.999	4.68846	15.0926	3.90686	0.198919	17.0386	5.23337	16.092	0.131693	0.0938886	25.1192	0.874752	14.9058	142.871	5.64625	0.0131833	0	10.0928	0.300591	0.0388284	5.12352	11.7629	0	34.5028	14.8702	9.45057	10.2626	19.4074	21.38	0.0963734	14.3303	27.1627	14.4248	26.42	66.8949	1.16998
TCGA-55-8620	375	1	4.70491	19.6344	0	0.0468937	14.0568	1.01413	16.0192	13.5624	12.0721	0.446225	217.991	15.5469	4.73425	38.4558	3.11114	2.12511	9.97502	6.19259	6.07539	0.103651	0.104946	11.7062	0.244564	8.03313	126.179	12.2514	0.0423185	0	5.39461	0.0804081	0.934794	5.8351	5.29362	0	39.8296	47.0644	5.64771	1.65094	4.95863	4.79802	0.110736	9.76397	35.6948	33.8869	34.191	114.422	5.70124
TCGA-97-A4M3	540	0	22.9524	27.4776	0	0.00388636	5.1415	8.76126	1.24104	1.82012	13.8772	1.05981	106.524	51.428	1.15506	14.5026	2.04622	1.26509	7.15237	49.5439	13.6342	0.0613947	0.0240853	5.33964	2.52342	10.1086	42.6977	4.4717	0.0828573	0	4.96763	0.109954	0.0871559	6.15088	5.37888	0.00260986	23.2927	45.0728	7.72098	194.35	101.597	4.93827	0.0393316	25.2923	24.7317	8.0344	2.05155	5.04938	0.346266
TCGA-55-8506	11	0	116.192	9.54291	0	0	8.64008	1.55472	10.3554	11.5008	11.0036	0.206027	120.675	73.2734	3.72707	22.5262	3.16798	0.230325	9.48319	17.46	23.9078	0.0422267	0.0670909	15.2501	0.558315	8.43733	28.5611	2.76169	0.00976946	0	6.40045	0.0618755	0.582666	5.40254	5.34549	0	33.5178	28.534	10.423	16.2089	16.4042	3.15123	0.00973869	0.0341094	43.825	124.549	16.7541	431.948	1.88333
TCGA-44-7661	366	0	44.1727	7.92951	0	0	12.5166	5.54577	24.1172	14.846	12.0012	1.67266	248.387	30.9993	4.72339	27.0543	4.29866	0.494528	13.1171	65.6815	18.4538	0.0595271	0.24655	16.4578	2.46253	8.95351	167.655	11.8185	0.0291331	2.35583	4.52145	2.1471	0.760543	9.84016	6.57575	0.00175186	33.1767	63.7014	14.7644	32.9967	9.02056	5.00206	0.0580828	0.724961	22.8352	25.2023	48.9246	51.5285	1.30579
TCGA-97-7941	484	0	30.8978	19.1265	0.0702982	0.0637594	5.78312	12.9074	1.39335	1.88388	13.2645	1.38072	199.963	10.7272	3.95215	11.3343	3.77563	1.63492	10.8416	8.76372	16.4418	0.228696	0.0515402	10.582	0.63613	10.9911	109.566	9.11091	7.96754	0.109161	2.95321	0.206772	0.198939	7.18765	5.97991	0	21.6272	42.6223	9.48232	24.4428	15.7442	5.81843	0.165526	1.6626	16.6462	11.8055	2.92909	219.02	0.582791
TCGA-97-8176	468	1	14.5224	45.8732	0	0.00497529	8.79476	4.7384	21.288	13.0403	19.7191	1.40722	156.653	9.11588	1.91527	24.6576	2.74621	0.362019	11.4624	8.33293	19.4835	0.037843	0.331463	9.13992	0.908162	8.51389	95.2075	6.68239	0.0909199	0.0653051	3.40535	0.255932	0.0223153	9.04032	5.92909	0.0601401	23.725	63.8953	6.00918	11.5243	33.7193	5.19147	0.025176	8.61323	29.7543	6.50412	14.2381	193.234	1.35975
TCGA-97-A4LX	614	0	19.3853	19.4035	0.00697971	0.00385334	7.5251	6.1383	4.89438	4.50898	13.8318	0.959618	233.881	22.9778	8.38033	20.1405	2.05559	0.619793	15.8096	25.8747	27.1761	0.234474	0.495524	15.127	1.03496	16.5771	127.718	9.39242	0.148658	0.0303472	3.79206	0.634299	3.04183	11.4256	7.38508	0	29.6382	27.1038	9.41559	9.03782	13.1111	10.0215	0.113093	3.42196	33.2397	48.3646	10.527	242.452	2.13324
TCGA-97-A4M7	629	0	34.8932	22.4633	0.00626532	0	8.44846	14.9287	3.38299	3.78309	10.9279	0.61974	129.699	30.2345	7.45079	25.0518	2.0133	0.682198	11.1752	29.1203	37.5648	0.208451	0.1179	11.4618	2.08805	12.3134	213.899	6.14165	0.575912	0.00908036	3.63578	0.551585	0.325797	8.87091	7.87103	0	34.591	49.3346	11.7941	11.2747	8.16968	4.57422	0.0770131	1.28002	25.122	21.4524	9.24409	50.086	0.993809
TCGA-MN-A4N1	827	0	43.4547	19.6563	0	0.0770627	7.12074	0.900209	21.1073	11.8292	10.2667	0.173677	105.394	23.8302	1.38811	25.4	0.96876	1.33476	8.5387	18.8661	14.9283	0.0594351	0.0325628	9.2186	0.310561	6.83597	172.006	5.83781	0.209817	0	2.60745	2.74788	0.015711	12.8855	3.66975	0.00235231	51.9804	76.6195	5.08776	8.4709	6.0856	3.19316	0.127621	4.18679	28.1449	26.6561	19.0112	154.564	2.82991
TCGA-05-5429	275	1	66.8084	12.6886	0	0.0177858	9.04101	18.6754	14.373	13.8417	10.8428	0.494371	276.668	15.5196	1.38726	22.4303	1.93463	0.0340567	11.3641	46.3686	11.688	0.0450941	1.69013	8.74841	1.6851	6.25868	101.897	43.1075	14.4274	0.124509	3.15091	3.35468	0.0531822	8.01125	6.93101	0	21.6746	82.4778	10.6766	6.456	10.4581	4.27381	0.036	0.473533	13.1332	9.941	11.6782	151.46	0.237405
TCGA-49-AAR4	879	1	18.92	12.3882	0.0300689	0.00553346	9.32341	6.36791	13.518	6.46726	12.5933	0.660953	178.962	29.9528	2.18758	18.712	1.35106	1.23969	7.83934	17.7396	16.5199	0.252531	0.188611	12.92	0.945116	6.0559	66.5513	6.17718	0.0898845	0.043579	3.46013	1.20974	1.73731	14.0353	10.4131	0.00371595	38.5539	31.2699	13.8636	28.2946	8.91895	4.24826	0.061601	2.17847	20.2484	64.2113	18.9585	294.569	1.58985
TCGA-73-7499	715	0	51.1342	5.18644	0.00555251	0	19.7568	2.51978	27.9926	23.6946	12.0748	0.262526	405.886	20.1825	1.53581	43.9275	3.58623	0.299357	13.546	9.09764	12.7374	0.0950582	0.0332458	7.63012	0.555548	6.68927	150.222	7.50691	0.0186728	1.44851	2.17307	0.0236531	3.42352	6.11563	5.5906	0.00205856	95.762	41.6738	12.7354	4.9346	3.87457	4.41793	0.260596	1.37054	28.7578	39.3282	60.825	150.79	1.83514
TCGA-86-A456	405	0	26.3649	12.3016	0	0	5.18841	5.74649	2.47233	3.42866	18.6171	1.63602	163.325	37.6798	3.0729	23.5389	4.71089	4.99653	8.52294	76.6144	16.0208	0.220975	0.106391	11.7738	7.08573	9.57209	105.209	8.54087	0.0697146	0.077257	5.34127	0.933547	0.175996	8.17028	9.58535	0	31.7074	90.0938	19.1395	180.708	22.9709	5.90106	0.0496393	7.71475	17.339	5.655	4.76213	292.555	0.800373
TCGA-44-7662	218	0	35.7959	8.56593	0.0090444	0.00998642	9.11365	1.40588	21.1895	9.86404	11.7201	0.599236	230.519	36.5013	6.32951	20.0925	3.35124	2.20384	12.5017	50.6993	25.105	0.0920268	0.108307	14.0167	2.15489	8.03074	150.478	8.24262	0.0304158	0.504661	3.8586	1.20079	0.716661	9.02474	4.17473	0	36.9081	36.6821	16.5848	11.9023	3.75515	5.32308	0.0353733	1.53982	20.2939	64.1778	39.4951	148.518	1.84952
TCGA-78-8648	1209	1	30.9702	13.9085	0	0	8.50931	13.1719	7.11169	4.4188	11.8988	2.29152	141.426	18.3289	10.0094	22.9052	4.69273	0.236335	10.9616	104.919	16.0702	0.171939	0.291392	9.63574	3.97708	6.70617	129.072	3.84364	0.0656357	0.32401	3.40172	0.0151167	0.869916	11.7604	3.71037	0	23.3111	84.0277	11.6036	7.70587	15.2466	3.95183	0.065429	0.819431	21.0141	373.006	10.804	342.354	1.04143
TCGA-53-7624	1043	1	9.03374	3.03386	0	0.311152	45.513	1.25679	32.2031	43.8361	14.9143	10.6896	199.619	5.49194	1.31377	21.0868	7.66019	0.0446851	16.7071	179.121	6.46374	0.207085	0.31938	11.4411	0.375259	10.5921	104.759	11.494	0.011846	0.0306311	7.57842	2.21081	1.23858	4.2634	6.37463	0.0235071	42.0376	37.7653	17.4234	5.1278	0.530426	4.51828	0.0275536	9.2241	30.7528	35.0279	54.6527	152.689	4.32198
TCGA-99-8028	1118	0	44.4231	18.8204	0	0.00338319	6.92969	9.7686	4.92701	3.72844	10.5213	1.26952	152.282	31.2462	5.17123	14.101	2.12972	0.401649	9.58603	30.0584	16.234	0.148461	0.167735	8.99661	4.75954	6.68846	104.579	3.86003	0.0549559	1.02137	3.08128	0.443785	2.51894	10.5836	4.70798	0	27.0794	74.1475	14.6371	41.7947	7.27191	5.07684	0.0821742	0.836255	18.2761	135.128	8.06252	571.989	0.806084
TCGA-MP-A4SW	1778	1	48.6982	13.9372	0.00669192	0	8.72828	1.89192	8.16837	6.8902	15.9698	1.9192	126.747	25.5548	4.24572	15.5895	3.403	0.919653	9.68541	11.9452	39.8452	0.0929487	0.125928	18.4523	0.881494	14.7732	126.018	5.61483	3.61948	0.0290959	4.57959	0.370589	0.231987	9.02008	6.58736	0	31.2216	38.9297	14.0674	28.4713	19.7046	8.87151	0.396329	1.38289	19.2791	41.8777	13.8242	305.299	1.98611
TCGA-78-7163	6812	0	30.8688	26.0225	0	0.193286	3.50051	25.2572	0.805184	2.23438	13.3504	0.0462012	154.632	5.98667	0.630006	16.7564	2.97203	0.656103	7.73121	19.0431	23.6074	0.0291293	0.081673	5.08361	0.00763667	15.9811	232.102	9.50405	0.0327053	0.00768805	3.02518	0.037662	0.039406	3.675	11.0598	0	32.3651	56.1952	14.7291	4.57567	47.3916	4.0771	1.65679	0.848454	15.8158	1.24648	1.54346	27.7446	0.205226
TCGA-38-7271	800	1	37.4852	22.4296	0	0.006194	6.11757	15.965	5.01136	3.40874	12.4019	1.66816	148.543	6.38254	5.02015	20.0485	2.35811	3.30906	12.0948	58.341	13.1815	0.398646	0.211126	14.4772	10.2079	11.3905	103.608	7.46446	0.0503071	0.0813018	3.63385	0.207105	0.222252	6.99174	5.01283	0	22.8766	53.8631	10.0708	18.7236	18.5165	7.12126	0.344772	1.25	42.8105	101.064	6.1767	46.8277	0.651085
TCGA-55-1592	701	1	16.5411	15.3843	0.00428175	0.0189109	10.0252	7.57583	7.72794	5.27259	16.5804	1.14274	235.41	17.1527	5.01384	25.6522	4.01281	5.70323	16.2664	32.6487	12.5588	0.10373	0.16481	21.2548	0.866053	14.2044	122.231	12.3922	0.0647967	0.0806722	7.35159	0.589752	0.0954218	6.54278	7.16202	0	43.8896	37.5769	17.5734	46.0763	120.31	8.09009	0.0789466	2.06347	34.3226	33.9594	31.0716	998.203	2.81608
TCGA-69-8255	129	0	21.9648	5.15417	0	0.00192909	17.0637	20.6726	40.5053	7.14459	15.3775	4.85845	284.099	7.46342	0.697113	33.472	1.40634	0.247489	9.73822	15.8442	12.6807	0.100454	0.0657542	8.26931	0.309367	3.62808	45.8436	10.6353	0.0117509	0.025321	4.85707	0.0645018	5.59809	8.47266	9.71507	0.00647732	31.9661	13.9421	9.69325	69.9412	13.259	5.93992	9.94901	0.292663	38.0178	11.5446	32.7831	145.729	2.21896
TCGA-78-7167	2681	1	13.6507	19.9184	0	0	4.82759	3.80325	0.451254	0.405971	15.3603	0.318814	236.787	12.1532	1.15459	11.4394	1.08864	0.502109	13.7328	3.33253	5.97809	0.0740202	0.0356379	9.02872	0.545823	6.67909	37.9186	4.06396	0.0186819	0.00603841	4.41839	0.0236647	0.134119	5.24064	5.85358	0.00308935	25.623	8.31	6.94189	5.28607	42.2918	6.66899	0.0581972	6.84229	30.2746	5.48146	1.14395	43.7074	0.073687
TCGA-55-6984	760	1	39.2724	14.6758	0	0	9.65886	40.7583	6.31172	8.42871	9.12719	0.709548	246.406	12.0016	3.55905	6.40226	1.25105	0.159245	7.11006	19.2269	18.5329	0.0521341	0.0736285	11.5568	0.882936	10.2983	110.581	17.2832	6.31425	7.51646	3.83163	2.12373	0.0266435	6.16786	5.1749	0	18.3244	49.7948	10.1918	46.644	6.93298	4.06537	0.0420827	0.395856	19.9219	10.169	8.83261	38.7995	0.981224
TCGA-49-AAR9	260	1	9.59099	8.12883	0.0138673	0.0842138	16.2236	2.37256	35.6241	20.5235	26.2657	0.207048	206.365	14.8343	0.491193	40.048	0.478389	2.20626	11.3613	10.3772	31.2826	0.0895869	0.00593075	7.3125	3.56349	9.3773	143.797	15.8681	0.00777247	0	6.00672	2.77643	0.326211	4.41175	5.05545	0.0205648	38.8326	79.0604	7.84786	12.4356	3.61266	3.45819	0.015496	3.1081	50.1341	72.3499	28.8679	959.277	1.23011
TCGA-91-8496	505	0	61.0025	12.1743	0	0	7.19835	7.24394	1.60461	3.06981	14.0234	1.83061	138.892	8.01305	3.56638	24.7503	1.88606	0.523583	11.1054	4.79288	8.46791	0.00941089	0.232591	8.43349	0.936716	14.0137	63.9405	8.35102	0.0108864	0	3.85571	1.42036	0.048095	8.41397	4.18542	0	22.876	31.028	12.7437	12.5946	15.4927	3.20184	0.293007	1.05665	10.7166	1.50461	2.54358	55.1093	0.193226
TCGA-55-7995	889	0	19.5939	25.083	0.00458657	0.0405143	18.7035	6.37346	11.8352	10.6379	11.6542	1.7434	451.273	13.465	7.8722	30.2861	5.37677	0.237582	12.3651	29.5439	19.4259	0.127412	0.459011	17.184	0.54474	11.3485	75.0965	8.86743	0.187663	0.039884	4.52052	0.390765	4.07724	5.9494	6.44004	0	39.8858	25.5028	18.2951	1.42942	44.6247	7.49465	0.62272	7.05477	36.9822	169.515	27.5953	1666.82	1.98485
TCGA-44-5643	417	0	16.9842	26.1762	0	0.00497088	14.4288	2.27317	24.5934	30.6653	9.84563	0.543343	285.587	8.33816	5.00907	69.0899	2.29511	1.64668	6.49605	15.8339	5.44593	0.113428	0.0462098	9.59656	0.46016	8.13926	92.6767	21.3271	0.176632	0.0130495	5.61698	0.332417	0.401319	3.15578	6.34376	0	50.6575	22.161	18.2117	3.45786	78.5793	5.40356	0.0352152	0.117467	23.7165	21.2156	41.0735	4.35244	2.07514
TCGA-62-8394	139	1	33.4047	30.8797	0.00668868	0.0147707	11.4024	9.26662	24.9797	10.279	11.4632	1.62699	273.143	36.0853	1.87794	25.2736	4.59352	0.60809	10.5806	36.9881	10.5417	0.112349	0.0800972	14.6885	1.10254	12.2223	206.24	6.79035	0.1762	0.0290818	2.36148	2.49789	0.165624	5.74025	5.55365	0.00991914	78.5302	75.8837	7.51343	34.0925	10.0829	3.46278	4.12953	2.21993	24.1604	43.5154	48.7951	206.207	3.33075
TCGA-50-5931	434	1	7.89805	9.90388	0.00984383	0.342377	19.5639	1.38638	27.6345	9.64458	9.79922	0.318446	218.317	20.7788	1.04091	51.9651	2.08156	0.842905	10.7677	41.9927	12.1043	0.155806	0.378901	18.9668	1.92731	7.80303	160.62	13.0507	0.0937954	0.0713335	4.62819	0.670938	0.0731256	4.91727	3.72598	0	60.9211	51.2695	9.23994	6.53158	18.3838	3.24548	0.0715	0.526537	89.6758	22.5845	56.2463	79.4606	2.59514
TCGA-55-7914	187	1	21.1802	9.00192	0	0.00874088	6.01491	1.78386	7.38489	8.33312	8.58941	0.315191	182.676	33.9167	2.47004	21.1776	5.25458	1.78252	24.276	2.11064	7.85865	0.19434	0.040628	16.5967	0.860437	13.172	368.017	6.75358	0.279534	0.0229464	5.95859	0.0899273	0.764493	6.85868	10.9011	0	27.2955	15.0534	7.72171	5.44366	13.9376	29.8458	0.0265384	0.863401	35.0126	17.498	22.5664	333.797	0.608159
TCGA-62-A470	1194	1	13.7922	13.999	0	0	12.2275	3.84609	9.6094	8.28963	18.0139	0.703956	160.96	67.2011	1.30244	16.9583	1.97047	1.38914	10.7682	7.95475	9.64732	0.312453	0.0156111	9.41045	0.407253	9.41099	24.8469	7.80281	0.0613769	0	7.4765	0.0518313	0.180771	6.62092	5.35781	0.0135328	33.2886	18.6431	20.0333	82.5305	42.1897	5.28158	0.530258	6.35737	18.251	3.32248	11.8692	41.5504	1.16001
TCGA-05-4427	791	0	24.7046	21.937	0	0	13.1387	2.51172	16.1117	9.91251	20.5765	0.696166	219.547	49.3453	4.25255	28.6029	2.19884	0.125467	21.5504	26.9309	9.54798	0.0438141	0.0362568	11.6993	1.41571	14.7659	90.4363	8.61053	0.0475159	0.0491462	7.359	0.975062	0.587777	7.32407	5.95523	0	35.8646	42.2086	10.3346	49.9945	16.6786	9.53264	0.0568395	3.32903	33.6072	6.54531	60.5941	387.6	1.7336
TCGA-44-6774	361	0	16.7758	22.1771	0	0	5.82943	8.71533	7.34056	4.54424	10.2689	0.724068	156.377	11.9596	8.25195	20.8189	2.04888	0.505824	12.4799	170.831	15.8289	0.0751907	0.188047	13.7178	1.42422	7.88273	188.741	6.60197	0.0217449	3.7485	4.65583	0.789611	0.128089	6.96824	3.39251	0	26.0937	33.7601	11.995	10.9209	6.75217	7.1813	0.0433528	2.12579	22.3225	40.055	15.6994	123.126	1.18646
TCGA-55-7574	995	1	19.2624	13.454	0	0	8.13878	6.69645	5.10334	3.62146	14.4949	1.26819	154.67	15.9968	3.21719	17.4202	1.2713	0.538747	10.7175	94.9209	24.8798	0.403708	0.176443	11.7253	2.56786	11.5121	98.5481	6.56555	0.0476072	0.0527578	3.93009	0.0516897	0.450693	14.8651	5.69433	0	22.1244	49.651	9.93743	56.6755	44.4544	5.39856	0.0067796	1.1936	28.8881	48.252	11.6492	67.1221	0.92547
TCGA-91-A4BD	603	0	25.2535	11.516	0	0.00594772	3.7549	5.63082	1.58417	3.14923	9.47816	0.3016	142.34	6.52955	4.45578	12.6052	1.39715	1.89055	8.53518	3.55481	9.9506	0.0591594	0.267238	7.13423	0.108567	6.37247	47.4834	7.83687	0.066422	0	3.36743	0.168275	0.320122	9.53687	3.48117	0	18.0593	24.5984	8.48229	28.3117	45.3001	4.67974	0.0902902	2.0436	11.9382	2.67061	3.21037	57.2852	0.357256
TCGA-91-6849	35	0	12.7431	20.7719	0	0	3.25154	12.5194	0.807883	0.921781	14.4954	0.867701	130.322	7.81562	1.94221	17.2357	2.09086	1.83942	7.93529	71.7184	11.8646	0.182889	0.106309	14.3474	2.41548	9.38213	30.8614	14.7432	0	0	5.62102	0.0392181	0.13678	4.88533	4.15174	0	26.0352	80.2678	10.2826	87.9918	98.9933	4.56127	0.0694418	2.30606	22.6985	142.458	2.25168	207.064	0.32819
TCGA-91-A4BC	44	0	14.1559	11.3421	0	0	9.05537	3.22402	12.8325	6.00055	12.9197	0.528864	110.333	42.7616	2.72986	19.6332	2.45988	0.317181	9.88461	19.8193	21.6736	0.258446	0.248087	11.4685	0.986266	6.84161	96.2704	4.40204	0.12893	0.173939	5.13762	0.142015	9.21262	11.163	4.89336	0	22.6594	30.3419	12.7222	16.3689	3.48675	7.34692	0.011176	5.21912	31.767	7.69593	14.2549	10.059	3.16729
TCGA-55-7726	652	0	64.0288	7.63315	0	0.41928	11.0879	3.63135	18.2422	16.2277	12.4349	0.574836	354.105	16.232	14.5845	21.1242	1.61726	0.133808	12.087	198.967	21.8404	0.053152	0.0541342	23.5195	6.30487	13.4809	214.238	7.36482	0.00709449	0.0550343	8.05608	13.9833	0.34477	4.65402	4.82793	0	25.7477	59.6413	11.3293	8.04229	5.24843	3.25934	0	0.495399	12.9825	20.6729	29.8726	184.94	2.44849
TCGA-50-5932	1235	1	19.1296	22.4781	0	0	5.55199	2.67124	3.70626	4.06193	8.73129	0.554066	227.834	16.8012	1.15981	20.3729	2.671	0.411908	12.3858	7.82396	12.8682	0.0499452	0.037032	9.45348	0.356154	11.589	79.0383	10.0816	0.0138662	0.107565	7.80013	0.0702582	0.0459447	2.9325	4.69493	0	26.4133	47.1354	9.56999	3.76802	75.2013	10.7017	0.0103669	1.94298	44.3636	1.63698	8.45017	6.21249	0.273462
TCGA-L4-A4E5	578	0	65.1057	13.8958	0	0	16.9274	0.992262	23.2049	14.4715	13.174	1.14862	67.6836	72.8377	1.18761	34.9351	0.996337	0.421414	11.1983	5.82533	12.7473	0.0858444	0.0478567	7.29765	0.61416	10.0591	93.8859	4.88716	0.0274391	0.0101359	6.76506	0.178753	0.831246	7.18177	2.63552	0	44.2041	61.2385	7.61687	14.5541	21.2188	12.3515	0.058613	1.7883	29.0751	32.461	26.0605	23.7647	3.37826
TCGA-44-3918	197	0	103.332	10.2109	0	0	11.9875	3.7025	15.9884	8.16886	16.126	1.09015	264.223	51.9896	5.25433	34.5109	3.31593	0.246213	16.9175	23.3677	14.574	0.155839	0.232422	11.4017	1.67249	11.182	115.162	5.50051	0.0248651	0.152702	4.19329	0.551197	4.17436	9.47729	5.20243	0	25.2929	54.068	17.1753	34.4756	4.87708	8.33409	0.207589	1.55833	18.3953	83.2736	7.61545	1086.65	0.962363
TCGA-86-8585	353	0	19.4785	4.36391	0	0	9.39111	5.93067	13.6764	9.89784	12.1135	0.126988	230.982	26.9382	2.52529	18.3934	0.87371	0.334469	6.03524	47.0704	22.2953	0.171432	0.09603	8.71649	0.962396	7.70146	66.691	4.13563	0.0686459	0.0443757	2.75029	0.0289849	0.884539	8.44979	4.07565	0	33.9507	21.5676	7.30287	6.27952	16.8777	5.84262	0.0342149	0.165108	16.6211	94.6519	21.0075	76.5637	1.55123
TCGA-95-7039	34	0	47.1289	25.8771	0	0	8.11632	2.81803	19.261	8.50765	12.7172	0.823888	126.148	26.1733	1.81769	26.0065	3.38421	0.611112	10.6884	51.8231	18.2488	0.0237657	0.0988941	12.7069	5.26569	5.9431	205.092	6.03908	0	0	4.31026	0.0895482	0.078079	7.71199	5.01126	0	39.3505	43.1641	10.0455	19.5272	6.97883	5.62798	0.052853	2.32012	21.1186	22.8658	26.1697	98.2279	0.865551
TCGA-05-4405	610	0	148.574	45.3667	0.0216869	0.00598644	9.40636	3.11089	3.80617	3.26124	15.5747	0.465464	156.652	11.977	7.03219	25.7977	2.70858	1.69652	14.1685	6.47927	16.3963	0.101576	0.0834756	17.5434	2.64597	17.2126	171.96	6.36187	0.0303883	0	5.62216	0.184768	0.134252	11.4459	8.54284	0	24.271	49.7206	11.7912	6.67159	8.65517	12.0234	0.0545267	3.46307	47.7078	67.9418	7.35164	286.515	0.737141
TCGA-55-8205	599	0	40.9342	14.6449	0	0.00285482	10.8578	2.65416	29.2213	30.7553	15.3137	0.781724	252.58	27.7529	7.10299	29.6213	4.16573	0.360788	15.1162	23.5796	18.6177	0.0668132	0.265386	13.5019	2.22958	9.84484	94.7951	9.53569	0.0550681	0.307271	11.7802	0.374477	4.60962	7.89322	11.8342	0	29.1653	27.6584	23.3629	25.047	3.67891	6.9735	0.0260028	0.518109	22.8576	16.9645	44.6676	259.62	1.9034
TCGA-62-8399	2696	0	41.6792	4.74261	0	0	12.368	12.0977	6.86321	7.07214	25.8789	1.5072	121.259	43.4882	2.16905	23.3531	1.25352	0.893731	20.9341	59.7637	19.6774	0.260859	0.102536	12.5777	5.94015	11.2632	51.6534	5.86622	0.0141449	0	4.79557	0.215011	0.0937363	6.29804	4.89964	0	30.4363	79.0648	4.64924	67.1324	50.2113	6.14544	0.0246757	5.0061	24.5573	3.95883	19.2177	36.2533	3.60205
TCGA-78-7155	1171	1	39.0684	39.8144	0.00924709	0.0714716	21.8444	1.37951	23.4079	35.0903	37.1691	1.8006	260.234	4.12415	0.472046	34.2453	1.84314	5.9239	15.6603	2.87635	3.57724	0.624274	0.0632768	73.7431	1.1382	7.87388	249.996	21.4049	0.0103658	0	9.73788	0.223219	0.9388	4.05882	0.450509	0.0034283	36.856	3.45644	1.98418	0.706527	0.398562	23.6944	0.0258329	0.805866	46.4302	7.81997	92.268	12.4606	8.61668
TCGA-50-5068	1499	1	93.296	9.3728	0	0	7.35567	2.31138	18.6377	15.5645	9.94819	0.854285	154.671	7.52207	3.21583	34.3967	3.87029	0.951505	8.91894	5.1932	7.11533	0.171462	0.0296113	5.62757	4.09498	8.85793	40.4126	6.16545	0.0258711	0.0668969	7.0832	0.606269	1.85731	8.84489	5.57869	0	19.4488	20.551	23.8926	48.3532	13.7626	3.31508	0.0967112	2.10463	13.161	50.4616	5.68788	1590.28	0.318885
TCGA-44-6779	500	1	57.8778	24.4466	0	0	18.4293	4.49563	21.8937	13.4823	9.07855	0.826667	279.549	2.27621	16.6704	26.436	5.50598	0.249437	13.4641	108.396	26.8425	0.449283	0.0956026	16.2395	0.795583	11.554	145.408	5.43594	0	0	4.17908	2.36298	1.44531	5.6035	7.47755	0.00460418	23.6621	27.3851	26.021	0.674189	13.3477	7.93107	0.0138774	1.13088	29.7383	21.4853	23.2748	261.055	1.02268
TCGA-55-8512	607	1	19.3157	13.8641	0	0.0215555	5.10465	7.38888	0.586474	1.366	15.1358	0.918161	232.545	29.541	1.67179	15.5895	1.57642	2.57556	10.3716	15.6371	14.3691	0.126119	0.808207	10.2134	1.1298	7.27293	89.9553	10.8834	0.144434	0.215031	3.41987	0.676386	0.193363	7.14284	4.07104	0	21.3501	58.4619	11.8225	87.0308	23.9222	5.23838	0.270507	0.825191	14.8721	2.47009	2.0855	6.25065	0.448848
TCGA-95-8039	27	0	49.7086	15.5265	0	0.00492258	7.72094	12.4554	8.00771	5.3018	10.3394	0.662872	103.543	13.8588	4.91396	26.9855	2.7456	0.532563	14.185	8.26152	29.8601	0.0748842	0.156349	11.6929	1.14564	13.8498	124.231	6.31304	0.0474772	0.0452293	4.42314	0.582408	0.309104	5.38864	7.16021	0	34.9071	50.0104	13.3584	12.9709	23.5281	3.81816	0.0274002	3.05237	35.9005	7.2756	11.9609	31.4513	1.52275
TCGA-MP-A4TJ	339	1	24.0409	20.4717	0	0.0192553	9.14865	9.22987	6.70946	4.9951	14.2454	0.513517	277.644	21.6491	2.96135	20.6863	3.08229	1.02008	10.2022	38.1965	16.6217	0.322961	0.268498	11.0672	5.00433	9.66246	77.7055	8.85763	0.0977434	0.0168495	5.33448	0.495252	3.33941	10.2916	6.28854	0	22.7661	68.909	16.1703	133.336	17.2655	5.99086	0.116923	0.822069	28.4952	78.7285	18.2972	16.4971	1.20156
TCGA-NJ-A4YF	2161	0	4.36607	2.86283	0	0.004911	3.60335	30.2903	9.92278	4.01306	17.3069	0.171554	214.175	73.5128	2.26585	38.541	0.55692	0	8.39671	102.446	21.9856	0.0689612	1.12611	13.0263	0.69153	7.8242	67.1867	4.42038	0.0648159	0.0128923	2.95473	0.113681	0.0881077	8.48643	5.88581	0.00329795	31.1687	35.8978	14.5931	3.291	30.5076	5.83083	0.00497013	0.726482	19.8194	54.6568	11.5743	142.582	1.18485
TCGA-55-7227	952	1	100.126	18.675	0	0.00483995	5.90738	5.17655	4.49803	7.03559	14.7214	0.665379	194.012	14.5111	5.37032	15.4988	2.43628	0.639468	13.4362	20.3319	18.8189	0.0254863	0.029995	11.429	1.47664	9.60945	165.354	7.97686	0.049137	0.406583	3.75542	0.348558	0.520998	6.50426	7.29736	0	20.4004	35.049	14.1346	15.8115	18.0942	6.32402	0.0195929	1.27182	25.4706	35.9031	11.7313	696.046	1.21132
TCGA-05-4417	455	0	23.4793	15.7113	0	0.106089	5.39529	5.34259	5.33991	4.65894	11.3446	1.01615	290.539	12.468	4.31421	25.0999	1.72483	0.243771	9.75377	56.7121	15.4823	0.102419	0.295865	16.4294	5.22163	10.1882	107.333	5.79566	0.0430824	0.0557007	7.06053	0.300152	0.547209	6.20008	8.04975	0	27.0694	37.6908	15.5487	25.327	30.509	5.52917	0.0375784	1.76241	31.0479	53.9497	13.0508	41.0515	0.839027
TCGA-73-4666	800	0	22.2715	49.9905	0.0040351	0	19.5331	1.15342	24.646	20.7981	12.3854	3.21066	369.245	16.0576	2.86066	46.9431	9.09196	0.477752	12.899	22.417	19.4152	0.0769008	0.148413	10.2933	0.566378	8.23371	83.1698	11.3847	0.00452328	0.0467847	6.01292	0.0057297	3.01749	7.18693	7.79625	0.00149599	35.9654	20.7087	10.9591	13.1516	6.90169	6.37626	0.157816	13.4365	28.526	27.1686	55.5897	58.8149	1.89339
TCGA-05-4397	731	1	10.9464	7.54432	0.143903	0.0203233	23.2736	69.644	45.511	24.0765	13.9058	1.02848	211.205	6.01358	2.1616	92.5632	8.69292	0.0353778	14.2836	24.3346	14.7598	0.0454019	0.423655	13.6405	0.207165	13.9528	166.103	8.86877	0.0919106	0	2.33684	1.48263	0.0662941	5.47005	6.51332	0	66.1391	55.3873	12.9199	16.2838	10.7232	6.05738	0.0448757	0.714275	65.5507	18.536	29.4786	59.216	5.83735
TCGA-55-8511	552	0	17.3198	7.98343	0	0	6.93135	4.68182	11.8541	10.127	14.6547	0.388677	148.041	19.3414	2.96564	23.4315	8.61227	9.47906	15.061	72.0394	25.7965	0.173387	0.127956	18.5187	3.92075	9.76007	236.427	9.7703	0.0345245	0.0127532	3.84991	0.737209	0.479367	11.3566	7.45656	0	64.3813	54.9324	8.13186	20.2231	10.2404	8.65856	0.0737482	0.661249	41.2771	30.2887	46.4493	16.0769	2.38792
TCGA-MP-A4SY	1501	1	39.5043	9.73788	0.0129611	0.00357776	8.5931	10.8104	8.94523	4.7732	13.4877	0.963556	253.552	46.2716	3.58161	24.0923	1.29998	0.164419	11.4109	10.9797	18.577	0.0711727	0.0498887	7.85363	1.07756	11.2096	112.986	15.9413	0.0726455	0.281768	3.6732	0.423297	0.0320941	12.0095	8.06583	0	36.7754	102.392	7.32394	26.764	11.0667	7.33192	0.144833	3.34294	23.444	57.431	23.9116	503.487	0.673358
TCGA-69-7760	202	0	22.4557	15.8939	0	0.0130922	13.9164	5.51697	10.73	6.85327	14.6837	0.408167	171.179	25.6102	0.9594	29.7785	0.545396	2.2813	13.0882	20.5973	10.3065	0.0510675	0.0135229	8.63328	0.534855	17.2235	93.9254	9.57471	0.132917	0.183303	5.08959	0.235715	0.0195738	3.11362	5.94129	0.00879197	40.9339	24.9039	10.3189	38.8606	6.81414	9.18585	0.0264997	2.31623	47.8713	2.74538	19.1001	153.687	0.637854
TCGA-86-7713	422	0	43.9028	3.92943	0	0	9.53875	5.03915	18.6258	8.20518	15.7646	0.234122	229.168	21.6612	0.801359	22.0675	1.35269	0.0874361	12.2291	7.23342	13.1584	0.204384	0.0565979	15.7483	0.848386	10.9373	169.946	11.8747	0.030133	0	7.26978	0.15268	0.133125	12.825	4.98359	0	32.888	10.2072	10.7334	9.21321	38.4065	34.1987	0.0300381	1.54844	36.3935	9.72833	40.7162	90.9636	1.58624
TCGA-50-6593	336	1	46.2793	6.80137	0.0484501	0.0160489	5.40372	4.44796	12.2646	10.6314	11.6535	1.53721	163.517	19.8648	4.88599	15.9594	3.41094	0.358527	10.4759	18.4146	23.2452	0.0594706	0.0663077	15.123	1.48567	10.7639	168.35	7.07704	0.032587	0.0140438	5.39534	1.62362	0.071983	6.03864	8.21515	0	44.7561	31.0744	13.6102	16.2881	15.5589	7.64003	0.0541406	2.88484	22.5232	69.247	22.7917	383.553	1.32281
TCGA-55-6971	1400	0	36.3994	23.0728	0	0.0213305	18.6633	12.8043	9.79469	67.2016	17.6022	1.21784	376.578	12.473	3.72327	159.025	3.74358	0.857727	9.69937	26.3254	17.5563	0.336967	0.220322	11.2492	12.4315	12.6922	200.038	8.28104	0.043311	0.0559963	5.09643	0.347463	1.94533	10.5254	6.05996	0	21.3698	36.9452	12.3751	32.1359	19.5338	7.46171	0.0503704	1.77429	35.9386	81.1441	14.4099	320.248	1.63713
TCGA-38-4626	2595	0	27.0665	11.2226	0	0.00169903	6.96495	8.6365	3.4451	3.0294	12.4684	1.97966	133.196	16.3382	3.08753	17.6788	4.70678	1.66897	10.371	34.7385	21.4723	0.0844977	0.547538	14.283	7.69794	7.94586	100.705	12.3479	0.0482979	0.0624438	5.17548	0.694826	0.129549	8.15783	3.8906	0	25.1174	64.142	10.9709	68.2091	51.8577	4.83625	0.23901	1.51284	16.7705	7.97458	5.10162	111.714	0.493262
TCGA-50-5055	1830	1	51.1825	21.736	0	0.0138404	7.93189	10.043	6.28269	6.38581	10.8496	1.91053	161.291	4.50853	5.21045	98.9043	1.66564	0.490287	9.17574	72.0668	20.1084	0.283427	0.150105	9.56467	7.552	6.81959	144.96	5.73008	0.0772824	0.181668	4.03808	1.03234	0.558697	8.85849	7.01506	0	28.8413	50.8944	11.3051	14.0383	6.01134	3.71038	0.112057	0.726078	20.1972	125.294	6.66009	108.643	1.00453
TCGA-95-A4VK	651	0	11.1293	24.14	0.00743712	0.00821173	8.27169	4.12762	9.98929	3.85727	17.3909	0.781916	95.346	20.8714	1.03048	15.1518	1.52513	0.400963	7.63155	49.4452	26.6203	0.21861	0.0699755	10.117	0.894002	11.0226	46.441	10.4302	0.0333475	0.0107786	4.01143	0.105604	0.331483	12.0526	6.18747	0.0716889	24.2468	45.9418	10.1852	34.8119	58.0884	5.57067	0.0415531	0.816954	27.8119	21.5181	10.8963	17.1538	1.37287
TCGA-49-4505	428	1	57.9242	17.097	0.0114246	0.00210242	6.28842	7.52458	3.63382	3.92103	11.323	0.916851	158.361	24.4864	6.1137	20.8719	2.53747	0.253623	11.8806	37.5962	19.4712	0.0479742	0.0944639	9.51486	3.84038	7.63071	103.735	3.6628	0.0128067	0.0165577	2.64094	0.248745	0.565789	5.35138	7.66229	0.00423559	30.7268	53.6882	9.38895	22.9098	8.47493	5.24443	0.0978758	1.29869	20.7169	17.597	2.95301	191.24	0.479878
TCGA-71-6725	256	0	83.3308	2.70836	0	0.00246691	4.40227	0.480147	4.43691	6.14013	11.0912	0.286325	166.089	25.4994	1.23595	16.5822	2.63769	0.906952	11.1468	3.59098	21.3812	0.0548481	0.0382211	9.80084	0.373103	10.8919	212.718	5.59887	0.00250451	0.0518087	3.68432	0.0253799	0.0442586	9.7883	2.68679	0	28.8403	10.2158	5.99348	12.0841	9.87352	7.82985	0.00249662	0.423225	22.7445	5.22685	7.48057	101.34	0.716191
TCGA-55-8204	515	0	60.1076	8.46719	0.00602509	0.572127	6.25323	9.99411	14.1325	16.9051	9.30005	0.506018	388.956	8.58782	3.43975	19.2902	2.1786	3.17192	10.1481	47.6337	24.6184	0.190728	0.0566899	17.7838	1.38348	8.67811	151.646	5.66348	0.0236391	0.218305	5.31669	12.5764	0.298386	5.39279	5.4066	0	34.9084	58.495	17.0797	12.0539	17.225	4.66345	0.0706939	0.490489	23.6848	10.9295	20.67	73.3992	2.61736
TCGA-44-2657	400	0	44.9621	9.87766	0	0.0109403	5.79406	12.9726	6.1412	4.83488	12.5178	0.893793	136.161	8.90438	4.99091	122.26	4.97531	1.47689	11.7138	6.98843	18.07	0.278448	0.144078	13.94	2.07544	8.98658	138.857	4.88522	0.0944099	0	3.53702	0.154764	1.81558	8.87661	9.16763	0	22.4006	23.5443	8.91931	3.72548	22.1261	5.0402	0.0608964	2.06824	25.6442	37.0218	7.57185	125.225	1.56619
TCGA-95-7944	21	0	25.2972	17.7776	0	0.00280763	11.8325	14.5317	15.8527	7.84268	12.0113	0.5157	234.488	9.39886	58.4623	26.5076	2.41719	0.0698897	13.5449	12.9581	19.5955	0.0361399	0.2262	10.4604	0.779718	5.61179	25.5546	2.52468	0.0142521	0.0737055	2.72092	0.317739	7.12756	11.7316	3.51529	0.00188545	33.6332	19.7836	9.12548	9.78571	2.03935	2.03009	0.0483045	0.0212311	19.8054	41.6217	20.871	30.696	1.09056
TCGA-MP-A4T6	1790	1	26.4875	13.3511	0	0	8.7952	5.25076	2.05263	1.5156	17.4172	0.117741	144.623	22.745	1.65746	19.465	2.83001	1.35675	10.544	6.29075	16.0673	0.294208	0.0860017	8.94406	0.293748	10.3864	259.566	5.69144	0.129283	0.0171435	2.13188	0.0671856	0.366128	7.87516	6.44997	0	40.6273	37.9974	7.87228	8.41943	12.7394	4.40162	0.13879	0.941348	35.2426	52.7497	3.96549	30.8568	0.977367
TCGA-95-A4VN	553	0	18.8637	15.7305	0	0.00387604	13.4912	4.02109	19.5707	15.869	17.1595	1.18366	161.345	71.9013	4.61896	29.2423	1.05852	0.341409	12.9888	25.9209	22.6298	0.108856	0.606538	12.1583	1.30384	9.73219	81.3131	10.6061	0.0157404	0.111928	4.81078	5.28373	2.1905	10.7053	6.06915	0.00260292	30.8365	98.6745	9.47704	138.808	9.46507	6.79004	0.0666861	0.393856	38.052	61.3126	25.0564	40.7074	2.25057
TCGA-78-7154	593	1	24.7827	24.4741	0	0.00420738	8.47031	4.21377	21.5631	16.7168	8.99831	1.75421	379.352	10.7606	1.18299	32.932	2.18603	1.56294	6.74806	50.0697	10.112	0.204321	0.0325935	17.1576	2.96226	13.0142	109.168	22.3932	0	1.17078	4.17697	3.07332	0.150968	3.1641	8.97438	0.00282544	79.0952	15.3434	7.96134	14.4652	17.4009	4.37415	0.0809029	7.30968	31.0677	1.84982	84.1698	218.045	2.55669
TCGA-50-6597	1268	1	10.9891	32.4613	0.012135	0	5.27276	10.6594	6.1878	5.51175	8.04556	0.196282	145.364	3.49735	1.67509	22.7936	3.69015	1.46243	6.01805	4.70396	8.30218	0.0666365	0.228355	4.89775	0.724995	10.9453	276.11	2.49687	0.0408093	0	2.24518	0.379087	0.330534	2.7427	14.2192	0	41.0229	32.7712	12.1478	2.09835	17.5249	2.52609	0.115262	1.24119	9.51608	13.0666	11.5364	4.52561	0.818232
TCGA-86-8668	423	0	88.1002	16.032	0.0113217	0.00625044	3.17435	12.4136	2.26448	3.82201	14.7429	0.866332	197.453	36.8247	5.64974	18.097	2.51702	5.02677	13.3399	11.9137	42.5408	0.091427	0.145262	14.2025	1.04313	10.7414	272.769	8.38957	0.114222	0.246128	3.82468	0.208992	0.280346	6.58261	6.62368	0	30.9406	27.0034	11.6143	4.46176	60.6947	12.0019	0.107537	1.43863	23.1912	34	8.11084	139.306	0.788421
TCGA-55-8092	154	1	54.9377	15.684	0	0	11.9164	6.31607	5.02931	8.37207	13.6897	0.546358	197.157	16.6476	11.5711	20.0035	2.395	0.133458	13.4633	27.3593	16.3327	0.18262	0.0704253	7.06522	1.24061	12.543	72.454	12.426	0.0215355	0.0397757	4.56399	0.202646	3.12608	9.53364	7.25222	0	28.2836	16.712	12.1485	4.32628	6.47152	8.99723	0.0429353	0.860744	26.9206	20.7216	15.351	117.616	0.803918
TCGA-55-7907	343	1	165.747	31.7436	0.011729	0.0064753	6.05928	4.25816	10.8952	5.98425	11.0627	0.963169	182.285	23.6157	3.14644	37.1612	4.0837	0.13639	10.6742	27.2684	16.2168	0.28036	0.150487	23.4603	1.3677	15.0866	26.783	5.93086	0.190645	0	6.9493	0.366403	0.726079	4.14928	14.7007	0.00869688	54.4871	19.8677	13.2454	3.72612	8.06294	13.1429	0.0524262	4.03048	22.856	27.8787	26.5433	122.98	1.19277
TCGA-49-6742	445	0	18.9794	33.5742	0	0.00582322	8.14505	6.52531	20.5216	9.68692	13.4514	1.32551	153.309	5.14516	0.642838	17.3622	5.17514	0.613275	7.45687	19.8752	12.5921	0.310048	0.0541332	11.301	1.41978	9.77103	90.1683	11.0562	0.0709435	0.198731	3.80204	0.17973	0.0522369	4.30152	8.938	0.0977635	41.8161	27.3794	8.37687	25.3862	15.0141	5.78434	0.0884001	1.68432	36.6979	4.57574	29.099	11.0061	2.47176
TCGA-86-8278	476	0	35.6324	12.1337	0.0077206	0.164101	9.59159	7.73224	3.22271	3.08023	10.3311	0.609991	253.141	24.7625	7.48227	23.289	2.04937	0.110183	12.0534	5.13518	40.7572	0.223202	0.0396234	13.7214	1.77558	12.5083	125.136	9.24294	0.0540915	2.94843	2.94764	0.285037	0.296324	4.69437	7.4151	0.00143118	24.777	40.1195	7.79808	5.13053	16.3204	5.63089	0.071176	1.2248	31.8732	18.2864	13.4387	512.438	1.0753
TCGA-55-7903	567	0	77.3916	22.5909	0	0	9.8388	1.96713	14.9181	12.0903	22.9926	0.732058	205.502	61.7625	3.17925	26.5153	3.30137	1.16153	19.3071	4.49709	16.5299	0.0618239	0.0606342	11.8101	0.38269	12.8752	114.714	12.1879	0.00794634	0.0513686	5.27393	0.100657	1.54467	11.2326	6.17804	0.00525621	40.2828	27.5131	14.9742	25.7411	18.5602	9.66838	0.0514885	1.43345	28.7935	27.2645	27.4046	322.279	2.42122
TCGA-44-6775	370	0	84.2283	15.3553	0.0161282	0.0756842	9.35003	5.65338	9.97079	8.01843	15.0571	1.11372	160.448	11.4284	8.10711	18.4713	4.65717	1.22757	13.0116	43.786	40.3402	0.0859595	0.096568	13.9843	1.79363	11.3643	231.022	13.1096	0.176274	0	4.311	0.996213	0.139778	7.25744	8.51901	0	31.117	79.5985	11.8091	17.6249	17.0619	5.45811	0.0450562	1.68959	33.0402	53.0363	29.373	660.081	2.0992
TCGA-NJ-A4YG	1904	0	25.4835	23.903	0	0	5.86283	2.83349	3.23987	1.83107	12.0452	0.639882	133.203	16.9519	3.18536	21.3285	0.990777	0.322801	10.3513	8.53182	23.5694	0.0415303	0.123721	8.45977	0.908109	7.02495	98.0933	10.2051	0.0315274	2.25934	2.54669	0.399361	0.358161	9.56787	5.95934	0	19.9489	39.2616	7.43278	17.0941	8.42194	4.8998	0.00897945	1.66057	23.6845	7.28311	4.76277	52.8671	0.457442
TCGA-67-6216	141	0	50.2951	26.3533	0	0	8.31858	5.58061	3.99879	3.25526	14.3889	0.429571	139.148	13.6574	5.79825	19.8083	2.06745	0.123125	9.29028	9.73754	19.2674	0.137051	0.0711601	12.0918	1.3354	9.43869	96.4989	4.72754	0.0373032	0.108515	3.31385	0.366207	0.144202	6.23359	6.53691	0	21.7803	54.0157	11.0734	16.4263	34.8225	6.8371	0.106909	0.49926	22.1336	4.5005	9.75266	138.104	0.763261
TCGA-62-8395	1216	0	13.141	19.2159	0	0.060387	5.29209	7.58456	1.52769	1.39869	18.9099	1.23393	202.165	25.3884	3.66549	24.6796	1.69571	11.8483	12.5161	30.7832	14.7577	0.577088	0.155934	22.5808	1.14951	9.53555	90.1446	9.62876	0.0899172	0.0317053	5.12682	0.103545	0.162509	7.2434	4.30567	0.0027035	36.1572	48.8315	12.4552	12.2867	84.7532	8.82481	0.126303	8.01023	25.4166	20.4207	3.43714	125.95	0.71335
TCGA-55-8091	600	0	58.5625	9.10183	0	0.0867581	6.48449	17.0444	3.64996	4.17836	13.5838	0.579841	551.479	11.9651	6.9015	19.0054	2.40599	0.412453	8.84833	34.9565	27.9064	0.120777	0.139054	13.6359	4.97714	13.1544	249.952	21.3424	0.012149	0.0314146	3.16819	0.461679	0.603821	6.91811	5.04541	0	23.5966	54.4585	9.03799	22.7827	32.675	4.79088	0.269464	2.1845	20.8459	37.1575	8.53352	392.418	0.610969
TCGA-05-4434	457	1	24.5305	31.4078	0	0.0545046	19.6518	7.41209	14.7756	10.9493	12.5246	2.71725	197.828	10.7983	8.87371	29.7169	4.18444	1.10845	11.6775	99.5597	24.1324	0.0835743	0.227132	8.24501	3.41108	20.6159	121.432	9.22179	0.18127	0.0246697	4.27567	0.454401	0.961001	8.98514	6.61868	0	35.4586	57.6295	14.3158	7.13252	8.18728	7.09593	0.0874966	5.44955	22.9756	80.8393	18.6593	1536.93	2.01701
TCGA-78-7159	1221	0	17.7141	24.6802	0	0	9.50082	3.50614	19.1823	10.5502	13.4672	0.483231	397.534	17.6242	1.73062	22.8876	1.68031	0.113821	8.71	10.7832	11.8022	0.203706	0.0920963	9.05829	0.725193	12.65	122.759	9.44226	0.0172422	0.0334384	9.29077	0.513263	0.68557	5.15797	6.94604	0.00285127	33.5544	26.2979	17.0216	30.4011	37.5452	10.9174	0.0128909	1.57122	32.3968	23.7412	31.3208	144.397	1.6492
TCGA-69-8253	426	0	14.2736	20.8116	0	0.224468	3.14312	3.84174	1.86737	1.50923	9.42097	0.233671	118.254	13.8808	0.90969	9.43736	1.41748	1.20349	6.30583	8.87071	13.5037	0.0988133	0.0463704	11.9466	0.362347	5.59156	114.385	10.6452	0.0217036	0.0280604	4.09801	0.0659815	0.0479422	5.62849	3.78434	0.00143562	26.056	42.6254	8.15657	24.5565	21.718	3.63897	0.0129812	2.29755	21.0931	11.0388	3.53065	76.6237	0.14981
TCGA-49-AARR	4992	0	21.577	11.263	0	0.0755488	5.67355	15.3174	1.39367	2.44569	15.0394	0.871357	234.664	9.43287	3.49282	11.8554	1.25477	4.85897	9.48109	47.8859	26.0778	0.213214	0.2823	12.1539	2.22498	7.02644	117.787	7.31264	0.157912	0.0466657	3.86875	0.342907	0.279055	11.1864	5.12506	0	19.2256	64.0616	18.8139	31.5288	15.5601	5.08754	0.490234	1.66137	15.8657	5.69531	1.98386	9.62326	0.45824
TCGA-L9-A743	664	0	33.5971	13.7533	0	0.00402641	7.77835	4.91512	10.6378	6.49649	14.6773	0.494553	127.711	57.4104	4.32708	23.5446	2.16189	0.493432	10.0202	188.761	36.8122	0.160196	0.149719	10.8565	8.24205	8.40855	115.16	6.33521	0.114458	0.285392	5.68005	0.217477	1.20998	10.0575	7.02739	0.00270391	38.4004	80.73	15.269	97.5755	19.3701	7.06005	0.0651983	2.04378	32.0632	45.7722	20.0451	309.824	1.58009
TCGA-55-8299	469	1	28.9971	16.4515	0.0126928	0.0350371	8.25796	7.56759	11.048	8.36527	11.9157	0.848859	129.16	20.9672	4.05956	15.9507	2.78131	0.362286	11.0046	38.6296	23.7068	0.0963496	0.358279	10.4298	1.71765	7.08156	159.084	7.38837	0.0462424	1.00257	4.55588	0.856108	2.75011	10.1239	5.8667	0	21.2577	38.5075	11.9196	55.9421	17.1394	4.7766	0.0212754	0.543142	21.5758	26.3104	13.3929	72.4315	1.02421
TCGA-55-8090	598	1	37.9696	30.8874	0.0126045	0	8.3795	17.6554	5.1617	5.59285	9.70527	0.394685	144.73	56.867	2.99832	24.7795	1.01997	0.897194	9.68669	17.0731	20.4739	0.0325717	0.0790637	11.2923	1.53029	19.5882	131.097	4.66908	0.0211942	7.0331	3.93249	0.375857	0.197671	6.11052	5.37802	0.00155768	26.8037	84.4479	18.7131	55.9247	12.7291	4.28585	0.0399073	1.0853	16.7266	11.6953	13.9336	246.07	1.14712
TCGA-50-5072	250	1	15.604	13.4434	0	0.0297337	20.8467	3.37119	32.8968	18.0162	12.8109	2.88148	275.193	7.16303	1.58858	29.9759	5.16104	1.2241	12.2921	59.9584	16.2704	0.108731	0.0748602	13.4909	1.13394	7.37482	117.313	19.2361	0.0415068	0.234169	5.5333	0.258107	0.100022	5.33107	6.41398	0.034943	36.9029	62.0915	11.2227	17.5836	16.2678	5.09939	0.188073	3.36211	35.9667	18.3139	41.3784	362.032	3.34128
TCGA-78-7146	173	1	21.5995	31.0326	0	0	13.6743	1.05504	10.0017	24.4439	10.6219	2.45492	284.498	35.7791	2.26899	40.1226	1.76087	3.28414	14.6726	57.4316	16.5531	0.021351	0.282692	14.4838	0.518607	15.7959	150.924	15.1946	0.0592765	0	5.61404	0.694549	0.785633	4.1354	8.68649	0	42.16	27.1841	15.754	6.9907	6.22081	11.6698	0.155111	8.0611	21.3981	19.2015	57.0221	330.107	1.13614
TCGA-50-5936	257	1	29.3411	18.708	0	0.0130926	10.3871	1.39784	8.34298	12.218	14.8345	1.42371	211.105	9.32532	5.20067	24.7446	1.96954	0	13.622	45.1233	27.9655	0.118735	0.152137	10.6031	1.17785	12.6803	173.263	11.0078	0.00664604	1.856	8.07337	0.303071	0.264254	6.02998	6.75944	0.0307728	38.9971	42.012	10.38	3.9577	8.79826	6.83073	0	0.928169	24.9423	109.216	17.2728	538.7	0.969915
TCGA-44-5645	383	0	129.028	24.811	0	0.0351987	6.11623	25.5792	1.78574	2.83716	12.5501	0.872607	154.603	3.67195	6.56151	13.9085	2.69406	1.76202	11.7048	5.05484	15.3243	0.10003	0.132442	13.5121	2.1504	16.129	160.602	9.49851	0.11231	0.0396013	4.64708	0.426795	0.180428	6.14591	8.46518	0	21.1449	50.8963	13.9219	8.93694	94.5701	8.92655	0.152668	0.663047	30.3784	38.571	4.42116	115.147	0.498358
TCGA-50-8460	829	0	28.315	19.9589	0	0.00435364	4.73358	9.61723	3.09222	4.12634	12.633	0.39738	113.087	6.32216	5.3976	19.1968	1.50129	1.35051	7.08664	10.0206	24.9703	0.11208	0.0741983	11.5269	0.300847	8.13002	136.437	3.32554	0.0353599	0.354302	2.59536	0.100779	0.0976352	5.85719	5.51007	0	24.6799	25.5931	7.62461	18.0599	31.0938	4.28424	0.0440606	1.06378	29.5731	12.5436	4.71466	13.178	0.658122
TCGA-NJ-A7XG	617	0	24.1818	21.3084	0.110816	0	6.45743	4.13466	1.15951	1.26032	11.7955	0.125714	79.6405	32.3394	1.37179	16.3586	2.03638	1.21282	6.72626	6.74235	25.0938	0.0210561	0.00557574	9.03225	0.492674	12.2012	86.5092	7.49708	0.0219216	0.113369	2.88033	0.0277684	0.0161413	6.33093	5.46671	0.00241673	25.8543	44.4446	14.9791	12.3465	14.3645	6.49845	0.0145684	1.25522	22.098	0.807948	2.91984	4.65878	0.133301
TCGA-J2-8194	724	0	20.0698	17.2933	0	0.00273236	5.20945	11.8806	1.19728	1.48471	17.609	0.95756	224.256	31.8531	2.89514	16.9765	1.42281	1.18243	19.9968	63.5538	14.2405	0.111907	0.105834	13.0926	4.00781	14.9384	98.7191	6.41507	0.0305139	0.0430376	9.27973	0.217859	0.0490209	7.19391	7.01107	0	26.6482	92.7961	14.4741	308.787	218.084	9.92891	0.0193568	26.7222	36.0481	13.3294	3.49924	118.688	0.298154
TCGA-44-6146	302	0	194.895	6.69607	0.21501	0.00847875	6.13785	9.59713	0.740625	2.29771	15.0168	1.77711	78.314	12.9191	1.45598	2.86572	2.1585	1.00659	19.7296	31.4652	13.4384	0.788774	0.0394096	24.7696	10.9442	38.549	94.7729	11.2389	0.0946875	13.3772	11.0249	3.7291	0.532407	4.1251	9.49026	0.0113877	5.56131	27.8676	16.0437	40.3287	23.6541	24.0144	0.0600659	3.84292	7.01026	0.218114	4.02245	6.26639	0.246154
TCGA-86-8076	489	0	17.7624	28.1479	0	0	4.53082	8.50632	1.63484	2.49631	15.0669	0.566337	219.092	7.84752	2.65492	20.7572	1.20263	0.748499	9.79089	12.0072	15.3407	0.245047	0.0865192	11.1233	1.80403	8.93322	86.7157	4.9331	0.0440948	0.0732981	5.29385	0.311195	2.44899	8.85832	4.42716	0	23.1654	35.4411	13.3356	58.9909	43.6335	5.13719	0.185243	1.15246	31.4897	78.4795	4.04417	73.0793	0.633576
TCGA-44-3919	190	0	42.3804	9.48549	0	0.00266334	12.9544	8.42995	9.24859	5.91099	15.3379	0.987396	275.801	39.6851	6.82259	25.7562	3.75997	0.33149	14.325	18.5545	20.2202	0.0950563	0.107288	20.9148	0.993139	9.38928	103.065	5.40088	0.0675982	0.0349588	4.1688	0.404162	0.657013	6.83839	8.33457	0	43.7199	42.3663	13.259	13.5508	28.01	7.68852	0.657681	2.14616	29.7532	44.9513	23.1505	471.431	1.54377
TCGA-55-A493	28	0	92.7929	14.1346	0	0	13.9818	2.58158	35.6408	13.2173	11.5255	0.921866	337.851	76.6929	4.7872	33.4754	1.72545	0.44757	10.0579	47.579	42.601	0.0660214	1.72954	11.6099	1.18749	8.66727	105.073	9.75567	0.0736451	0.0211589	4.93194	1.16091	2.31365	9.05618	8.79355	0.00541261	34.6248	42.5735	9.22941	18.6694	7.56693	5.75318	1.07673	0.956132	26.3551	43.3153	53.7347	432.794	2.1221
TCGA-55-A4DF	440	1	14.9595	26.4135	0.00745797	0.00823475	23.3481	1.88286	14.5042	26.8191	14.963	0.190227	383.889	32.6371	3.13118	26.5616	5.8651	2.13658	13.8074	36.3629	12.09	0.404719	0.618787	11.3379	0.773037	8.19975	93.6054	16.4999	0.0585217	0.216177	5.06162	0.910743	2.78857	9.36251	5.70793	0	25.7693	43.8434	23.8512	8.15754	7.06779	6.24139	0.0375026	8.89299	48.4597	66.4397	47.0272	95.6132	9.62877
TCGA-S2-AA1A	513	0	24.0804	14.7659	0.345343	0	7.09195	12.939	1.19347	1.52162	12.7196	0.724325	103.191	12.3893	6.65587	18.7777	1.69563	0.292059	8.25955	116.721	25.4519	0.404772	0.118157	7.9542	6.02276	9.19304	184.588	6.88065	0.0608336	3.90395	4.36844	0.0980748	0.635243	11.4171	5.39872	0	18.4703	45.5942	11.8934	29.6397	5.1787	5.1913	0.0496162	0.929396	19.4268	47.377	1.85847	42.5161	0.512611
TCGA-44-A4SS	415	0	31.1907	16.1109	0	0	7.80308	30.3151	5.40996	7.1209	12.0359	1.28539	426.697	8.39457	3.07812	14.1863	1.61564	0.0873689	11.0134	124.686	14.5523	0.117464	0.332257	10.9833	5.42549	11.3487	104.919	7.69247	0.0787489	0.179671	3.7922	1.12661	1.20743	8.83893	10.8027	0	29.1644	40.2989	9.47455	2.60896	11.9401	5.482	0.0831186	12.3758	26.6996	14.1491	13.2938	1800.81	0.890716
TCGA-91-6848	224	0	14.8765	48.4741	0	0	15.5801	2.8998	30.1091	20.1196	14.3149	0.948044	211.197	8.54315	4.5215	49.1993	9.9847	0.541288	8.73128	236.116	16.07	0.0748216	0.271127	12.2022	3.23812	8.66565	212.51	8.18205	0.676477	2.22628	5.94948	1.81767	1.87165	5.87025	7.36089	0	47.3685	36.9015	8.77535	5.31924	3.17272	5.303	0.115797	2.64339	48.6782	64.4243	39.922	50.8206	3.52394
TCGA-95-A4VP	605	0	7.37101	16.1081	0	0.0158439	7.30182	5.32922	8.8767	6.96337	12.081	1.23637	98.0258	21.5353	1.17724	15.0611	0.715027	9.30625	4.84821	28.1982	20.4162	0.173814	0.0920536	7.00167	2.15871	6.03727	80.3265	3.53044	0.0482559	0.301549	3.23269	0.0305632	0.390848	12.6143	4.46936	0	15.7234	71.9258	13.7818	111.569	21.9558	2.18848	0.0641385	1.19061	21.2946	17.8779	7.4796	4.08348	0.93185
TCGA-44-6778	1110	0	29.2942	18.6105	0	0.0227071	12.0577	6.54357	14.9493	9.85354	12.9748	2.87221	489.867	8.51219	4.15639	29.8865	6.82518	3.34797	10.8995	19.7448	14.6169	0.249107	0.175906	13.1123	1.78376	10.539	100.235	9.4858	0.0922125	0.11922	7.78887	0.861451	2.317	7.88147	5.42061	0	34.7982	40.5192	13.9151	108.977	22.4513	7.81028	0.103412	13.9111	59.987	48.8814	54.7929	68.732	4.00084
TCGA-62-8398	444	1	21.0961	20.6553	0	0	10.4964	1.66994	12.1774	20.0697	9.23297	1.78966	196.282	24.6538	8.13933	27.7885	1.5685	0.0903298	11.2376	47.2281	17.6996	0.0680825	0.0877065	12.0262	0.861086	11.938	178.439	11.9975	0.041507	0.569664	6.46261	0.404443	0.507805	5.8171	7.47906	0.00211195	29.9763	65.529	12.9488	9.1516	8.51888	5.66179	0.00954838	1.55918	27.3899	32.1477	21.4085	858.518	1.38529
TCGA-73-4662	912	0	25.504	16.693	0	0	6.45048	3.86439	3.66966	2.78479	14.9088	0.755629	141.475	17.9817	2.91002	22.7921	2.03291	1.86219	18.5388	16.8696	13.8081	0.0894813	0.118475	11.1838	1.35746	14.3253	89.517	11.6248	0.0238871	0.0257361	4.95834	0.257194	0.334181	6.76768	5.90508	0	42.1701	67.2042	13.6594	19.1805	36.8659	12.6558	0.0476237	4.33218	31.5873	27.0811	15.0678	101.677	0.791036
TCGA-55-7284	243	1	44.2892	16.097	0	0.00264182	6.57124	18.4509	1.46025	2.39375	12.9462	1.25627	181.624	15.7824	3.79626	15.4846	2.66574	0.859967	13.5087	85.621	27.0697	0.0973796	0.130979	12.4335	1.12978	18.1103	130.162	10.048	3.82465	358.206	6.39745	1.1891	0.14219	7.75103	4.41357	0	17.2815	117.701	19.6848	20.4265	34.1983	6.94264	0.0320836	1.8429	19.6161	6.8578	2.70843	26.4457	0.563327
TCGA-44-8119	285	0	23.8468	7.08101	0	0	12.7392	3.78046	16.8492	9.39271	12.3173	0.184409	440.22	73.658	10.3047	27.6628	1.92447	0.227185	10.4095	520.227	11.3439	0.0873714	0.0855727	13.1261	2.69377	12.6697	180.466	11.0907	0.085148	1.39085	8.54751	0.0736593	0.513801	6.46903	4.44661	0.00274743	35.5764	44.2536	22.3883	9.38714	31.2694	5.93423	0.0165619	1.92489	35.3322	66.5008	44.3621	260.698	2.7728
TCGA-55-6970	464	1	29.8355	17.8997	0	0.00277104	5.59033	5.06876	5.0831	14.4566	13.0894	0.808745	318.771	13.1986	2.65638	12.7729	3.55288	1.07183	16.6962	26.7268	11.2085	0.0924149	0.0729862	12.3659	1.87873	11.9596	66.9259	6.31591	0.0253194	0.0509214	10.1213	0.0783994	0.745724	6.69978	7.05391	0.00186087	20.475	52.8894	10.6414	30.5186	56.489	9.6588	0.117785	8.18136	33.6782	28.5461	19.9287	62.8161	1.44807
TCGA-49-4486	2318	1	12.0641	19.2062	0	0	3.94114	8.0893	1.92154	1.59886	11.5495	0.141385	198.475	13.218	0.327057	19.2709	0.880976	2.15412	5.92055	9.08282	5.46384	0.0783878	0.0263586	8.94171	0.482448	5.07054	36.2102	5.0807	0.0928369	0	2.80713	0	0.0286147	4.77888	2.87752	0	28.061	29.7829	5.92733	11.7802	142.242	2.98492	0.187241	4.87357	14.6739	0.646525	1.94017	10.5514	0.163928
TCGA-86-8054	745	0	13.6118	23.0832	0.0103556	0.0228684	14.7139	1.32341	16.8811	33.7075	13.865	1.12419	456.187	34.1565	7.25523	30.8727	0.77734	3.48123	12.295	30.6745	11.7745	0.0250877	0.0885778	15.8215	1.50199	11.0551	63.1673	12.3724	0.00580423	0.0600337	11.5567	0.0882275	0.179497	4.81251	2.82874	0.00191964	29.2129	82.1826	20.3525	4.75776	15.9694	7.12903	0.0231438	2.0211	47.2562	6.1235	99.9471	135.749	2.29222
TCGA-97-A4M5	634	0	21.4482	14.5408	0	0.00684508	5.4594	10.1151	2.56813	3.18202	10.8772	1.19944	172.694	46.595	3.93645	18.0658	3.14857	3.30956	11.352	14.9872	21.3018	0.108135	0.169687	13.3468	1.16022	10.9014	130.301	8.93502	0.781807	0.0179696	4.67434	0.431342	0.230263	12.0875	5.84954	0.00229838	23.0327	37.8422	15.3267	22.6612	18.0006	4.44029	0.128159	1.23905	21.947	28.5263	6.05623	16.4256	0.990202
TCGA-91-7771	492	0	25.9664	20.3992	0	0	6.73321	16.7511	1.90798	4.30799	16.047	0.944781	167.68	19.0504	3.25836	20.8274	3.2672	1.18021	10.47	36.765	19.3984	0.106066	0.133412	12.0276	3.22627	17.6806	72.2446	12.2218	5.02897	0.0713841	5.85009	0.116565	0.650466	9.30372	5.23676	0.00304344	19.2321	16.3811	16.4986	27.7459	58.4607	5.08206	1.42184	1.62143	19.8198	15.7072	6.75403	59.5012	0.60342
TCGA-55-A48X	689	0	31.7757	20.7894	0.00794231	0.00876954	6.13921	6.21429	5.07335	3.97304	12.2441	0.632449	159.932	20.2342	4.05439	14.8049	2.51667	0.797627	12.9861	11.3613	24.1816	0.346342	0.183425	13.0505	1.3492	8.84109	98.2092	9.45056	0.0845802	0.0920865	3.53017	0.1015	0.413	8.65024	7.62639	0.0176674	31.0041	45.7875	10.3339	9.59757	18.0175	9.91514	0.124252	2.82872	36.5208	35.9925	12.7938	26.7922	1.42662
TCGA-69-7761	186	0	47.4283	11.4663	0.00808865	0.00446556	9.21561	48.3182	8.48563	12.9579	16.8563	0.729647	343.827	20.3162	4.1291	13.1757	2.14448	0.256523	12.9516	111.408	25.9392	0.475523	0.0691871	12.3978	2.33474	15.7158	139.918	18.2877	4.09839	3.20035	6.85944	0.654678	1.58229	6.62378	9.06364	0	22.4394	40.2484	23.3236	9.31903	7.64341	11.5432	0.081348	1.11857	28.1658	46.9214	26.0136	170.063	1.10421
TCGA-86-8055	124	1	116.452	17.4883	0.00490711	0.0731459	7.17569	6.79841	7.96438	5.7076	13.7361	0.650241	276.854	23.1582	5.43684	18.8782	1.74927	0.420185	12.6101	152.541	26.6819	0.0602329	0.151105	20.3185	2.70565	16.2233	235.237	9.78957	0.0357551	0.0213357	4.1678	6.47319	0.206566	7.05635	8.4124	0.00545784	35.1541	54.0073	11.855	6.8178	6.96086	7.74977	0.0246756	2.56971	30.1055	47.5483	25.9578	638.581	1.39672
TCGA-44-3398	253	0	49.6944	12.8473	0	0.0207274	6.49708	8.54973	6.07192	5.64584	13.7643	2.30898	100.775	29.1567	5.19371	29.3143	1.82629	0.436582	13.6885	49.6798	14.3786	0.105682	0.192683	11.4215	4.45908	9.96025	86.9152	7.46735	0.0300617	13.0047	4.17014	2.04107	0.199215	7.00984	6.36954	0.00198847	19.1123	93.244	15.2913	17.4056	10.3852	3.60117	0.113875	1.11816	7.53868	21.5706	5.42056	1482.43	0.524682
TCGA-55-8510	539	0	41.3452	8.38178	0.0179468	0	6.69296	4.96153	8.12976	6.04476	11.8298	1.5575	132.575	26.1579	5.02946	15.6847	2.99243	1.00552	9.70901	12.5562	31.9769	0.13913	0.222589	9.28943	1.43393	7.74278	86.0717	5.72192	0.0352065	0.0780309	3.43766	0.586126	1.24431	10.3096	8.43336	0.00332683	34.9255	37.4189	11.2612	25.2234	16.0826	5.76042	0.0250683	6.82271	25.6103	48.0682	16.0146	141.953	1.03653
TCGA-MP-A4TK	582	1	38.0921	19.3108	0	0	6.43851	2.24611	13.6283	10.7456	17.0412	1.01705	84.8977	49.0315	4.63429	135.414	2.09349	2.12944	10.1171	119.299	22.6057	0.16974	0.112369	11.3361	1.63907	9.0194	184.812	4.7601	0.0899948	0.0211551	2.97072	0.69435	0.253011	10.4173	5.00229	0.00541166	22.5795	46.8673	8.11097	6.25138	7.19927	4.54904	0.0530113	2.56891	16.8198	192.708	24.3167	608.889	0.964055
TCGA-97-7547	1965	0	30.9837	16.3716	0.00582327	5.72251	3.33309	7.03491	1.05424	0.705914	15.3606	1.34041	165.439	6.88596	2.3205	11.4703	5.56539	1.64364	6.24945	8.47317	8.75765	0.0921694	0.124525	17.8542	1.62216	11.8942	417.293	18.9957	0.0554861	0.025319	3.59473	0.00826882	0.0865171	4.43008	10.7686	0	21.3593	10.4456	28.0022	5.71382	54.0551	21.1646	0.091101	0.771865	28.9621	18.9163	2.48288	83.3579	0.479546
TCGA-49-AAR3	1893	0	20.106	10.9168	0	0	11.4368	1.56963	17.3262	11.8399	10.1277	0.546701	151.517	10.2794	2.67718	30.7394	3.24085	0.591175	8.17202	114.091	26.313	0.0989211	0.239169	9.28486	1.92642	12.2008	119.939	4.24514	0.0671657	1.35081	3.59378	0.378132	5.83572	9.07172	8.05038	0	42.0345	40.0786	11.485	15.0725	2.01951	2.91189	0.0371968	11.4716	32.3603	129.928	28.5414	45.9711	1.67783
TCGA-97-7938	18	1	83.291	11.0869	0.0180523	0.0199325	6.38275	7.58021	1.22021	2.0914	17.457	1.43751	160.863	14.8046	2.31324	17.8564	2.25463	3.46368	19.9925	45.0841	16.1748	0.139948	0.115809	19.0123	5.47705	13.1213	155.281	10.3679	0.0556497	0.0261632	5.57581	0.153801	0.312906	5.70623	5.45735	0	18.8706	104.911	17.593	153.827	102.352	18.564	0.171467	2.22323	31.9429	12.4927	5.0834	22.1208	0.309294
TCGA-86-8669	938	0	8.60162	13.486	0	0	10.3239	2.15109	4.48854	2.60166	14.1524	0.81464	289.08	38.5307	2.50444	27.4727	0.63678	0.134297	9.25004	33.9447	13.8614	0.116793	0.234045	11.6087	1.08325	11.0838	86.8089	8.60714	0.125976	1.13303	5.7559	0.0832569	0.120989	7.08215	2.97863	0	54.006	22.1868	17.7773	15.7386	85.865	9.89193	0.114659	3.74563	31.6971	20.6159	10.9385	153.066	0.5725
TCGA-55-A4DG	608	0	69.6738	30.4634	0.0335211	0.00462656	5.49765	10.4037	1.96767	2.59114	16.4623	0.437931	118.283	16.3373	2.82433	15.7649	4.96289	3.81825	13.0943	5.05498	12.7404	0.24904	0.0573452	16.5593	0.663541	15.1005	92.5399	4.88417	0.0187882	0	2.29838	0.261793	0.207511	8.13902	4.64112	0	24.5162	13.1761	9.24167	47.3314	19.4088	14.7349	0.131104	1.71429	29.5479	10.2138	7.91583	15.496	1.00044
TCGA-73-4675	40	0	7.95147	17.6978	0.00410309	0	5.74573	4.61438	3.23727	2.85212	11.3089	0.607515	119.163	32.9384	1.94921	18.246	2.27263	0.164826	5.93311	11.0909	12.0915	0.0887995	0.0666828	12.7024	0.782663	10.2057	105.142	8.98402	0.0344962	0.0416264	5.18182	0.203918	0.01016	5.41634	3.66139	0	35.1404	44.6715	8.66035	14.1487	90.4749	4.41874	0.02751	6.43959	21.6134	46.0881	3.93914	105.499	0.433134
TCGA-L9-A50W	442	1	56.0199	10.1801	0.0115376	0.00318481	7.0506	2.91883	2.88229	2.66888	12.0928	0.470136	114.235	20.1981	4.02663	18.2114	1.87954	0.219541	15.92	19.4821	16.7226	0.124848	0.00986876	12.1173	0.402785	9.28634	133.393	8.42077	1.69751	0.00836071	3.13165	0.196595	0.171415	5.26258	5.31111	0	44.4604	19.5606	12.2698	7.33062	17.641	9.84985	0.0644633	0.394363	22.5486	8.59504	5.13823	132.39	0.720559
TCGA-49-AARE	1229	1	28.4032	25.1739	0	0.0378867	9.75586	2.04365	12.5817	8.54877	12.3225	1.05568	189.009	9.62374	0.70844	36.931	1.90909	0.448469	7.90487	19.0341	14.4711	0.183383	0.0373543	14.4273	1.19901	6.65489	88.8095	7.9381	0.0524509	0.0271253	2.94134	0.062011	0.308964	8.58798	4.43705	0	40.1032	29.3466	13.5626	2.70949	3.30163	2.64804	0.0522858	5.64851	22.157	56.6007	15.355	1332.43	4.17901
TCGA-55-6987	2137	0	21.7966	17.0396	0	0	7.54099	4.4346	13.5502	7.60534	15.2076	0.529444	202.341	8.75769	7.13425	19.6843	3.12409	0.302996	10.4106	24.8557	15.3773	0.18659	0.248936	11.2379	0.539586	11.4115	98.3858	11.2407	0.0321296	0.0766893	5.98925	0.457082	6.08182	10.3563	5.49742	0	27.6057	35.1448	20.3371	28.9745	16.5951	5.5871	1.03723	0.766266	40.1888	57.0966	17.3383	335.981	2.43709
TCGA-86-8279	482	0	31.6826	29.3579	0	0.151373	10.8342	1.12034	6.76301	6.49332	19.9721	0.221748	122.307	53.9936	2.01382	33.7863	3.60547	9.93713	15.88	26.6793	23.5056	0.0900432	0.0469059	10.3709	0.562485	8.69253	202.312	7.45786	0.0128067	0	5.92243	0.324447	0.113157	8.2291	6.11774	0.00169422	40.3425	22.2102	14.7904	2.9954	30.5868	10.2771	0.0229794	0.631952	33.6998	40.6042	19.8205	174.393	1.62652
TCGA-55-7815	773	0	20.069	16.0649	0.0142427	0	8.46105	3.20945	5.20202	9.62715	15.9902	0.903779	420.295	9.25442	3.45726	30.8069	1.36484	0.120452	11.8286	16.4284	7.09133	0.0690095	0.0243653	12.2548	1.04571	15.6546	124.822	17.4727	0.0478975	0	9.25714	0.141569	0.564284	4.93359	14.5302	0	16.3984	29.3087	18.5072	35.1094	91.0564	6.95798	0	1.96589	40.6312	21.57	26.3596	657.852	0.763559
TCGA-55-5899	930	0	18.4121	4.66061	0.00937178	0.765745	7.74501	66.8551	29.3841	18.4577	14.6892	1.46341	430.922	8.43983	3.83705	20.4138	5.05914	0.941186	8.41367	12.9896	4.8052	0.0393541	0.344699	14.6463	1.38965	11.1746	230.231	11.8109	0.0472752	0.0271651	6.01372	0.0665379	0.301682	5.71753	2.99707	0	71.728	32.6487	7.50697	2.28007	7.70546	4.79828	0.0471263	20.0442	40.4404	76.9673	64.6541	836.512	3.25799
TCGA-62-A472	910	0	32.0523	5.37649	0.0152202	0	10.8336	9.17767	8.19418	16.8973	18.7899	0.833245	456.681	23.1986	3.9086	24.0244	1.56547	2.23648	10.111	6.30284	14.9535	0.0835785	0.117169	9.62953	0.646384	12.1614	113.62	6.69175	0.10237	0.0661762	6.14884	0.345795	1.39446	11.6287	11.1798	0	30.8309	10.8966	19.8034	12.5166	31.0319	15.4754	0.0510236	8.68523	28.8526	7.19219	29.3953	99.3043	2.3133
TCGA-86-8671	839	0	30.9613	18.0288	0.00829045	0	6.22211	10.9322	5.05323	3.89912	14.613	0.892263	118.988	7.14029	6.33089	19.8738	2.30391	1.1481	10.8727	14.3362	23.3792	0.139253	0.191466	11.6749	2.19009	12.013	81.358	7.18941	0.083641	0.144185	3.09302	0.400252	2.48398	15.2821	8.08842	0	23.0597	35.4811	10.9782	14.1856	13.1081	4.82573	0.0185283	1.03616	22.9671	205.138	6.81716	83.4149	1.86488
TCGA-49-4490	385	1	44.3402	6.39259	0.0121968	0.296276	4.27935	5.39502	4.34868	2.46109	10.8945	1.1761	259.748	14.318	2.338	10.3343	2.30639	1.98561	6.59027	31.2964	16.2582	0.0748552	0.0521631	10.2283	1.08864	8.29455	183.415	3.00084	0.0136723	0.0176768	2.97873	0.311741	0.0302015	4.00515	6.23163	0	40.4165	30.0072	8.0807	3.43331	8.49764	3.01592	2.58275	3.79661	20.3759	26.7545	6.68046	154.702	0.680837
TCGA-95-7948	133	0	30.7202	26.0258	0	0.00851551	6.49499	1.09958	7.56436	2.42206	27.1501	0.342249	149.675	10.0513	1.44355	28.4339	3.47185	0.0326114	17.878	5.6534	14.2255	0.116255	0.0483761	23.3654	0.510723	12.0222	434.694	5.61386	0.0605169	0.00745158	3.52304	0.0365036	0.114582	5.16611	5.01191	0	24.8033	80.5435	8.03467	3.32878	7.8796	12.5356	0.0143634	4.62023	20.473	3.03364	5.23958	71.2936	1.02867
TCGA-55-6712	171	1	82.4748	7.73295	0	0.0183071	5.92434	3.3441	12.9854	9.20145	19.3175	0.928327	116.725	26.2683	3.50646	22.2354	2.96582	2.43048	9.3354	54.8027	29.197	0.132106	0.0850922	25.3823	1.71858	13.1059	116.432	7.4345	0.0247815	0.112139	3.53198	0.188346	0.766374	7.82063	5.94207	0	18.7505	24.3526	14.6276	5.60066	42.4435	11.415	0.166748	1.61509	24.3019	265.942	16.1274	289.794	1.52727
TCGA-55-8208	674	0	39.1003	19.4294	0	0.0067528	10.8947	6.69925	11.5216	6.6067	12.8344	1.35448	190.273	29.6944	7.05635	31.5514	3.71562	0.633592	12.8956	45.5986	17.81	0.203477	0.340029	12.7649	1.193	9.13986	155.176	8.6721	0.0514178	0.0797729	4.60599	1.70211	2.51389	10.7727	5.32247	0.0022674	39.1126	44.3594	14.8953	7.95606	14.6648	4.41907	0.0410047	5.71119	25.4179	122.389	21.371	299.018	1.79822
TCGA-44-5644	498	0	12.0078	20.7045	0.0208489	0	11.457	0.739513	11.6283	6.29444	12.8974	0.18807	194.255	39.9369	0.787362	22.5282	0.619347	3.65865	8.58876	34.3969	31.5149	0.131323	0.107	34.0611	0.427707	13.2101	126.293	5.50899	0.0116856	0.438138	7.54692	0.0592094	0.206504	6.26584	7.28381	0	22.2374	17.3076	13.2516	34.8567	8.00223	9.16613	0.0291221	4.35196	24.8487	9.54242	14.0423	76.3992	3.81984
TCGA-49-AARQ	6732	0	17.0958	11.4008	0	0	17.4202	1.2111	8.32235	11.2941	15.1827	0.211259	85.1022	44.2976	1.27936	6.75903	1.85662	0.450819	7.46491	3.51674	7.98522	0.10714	0.0270202	5.39987	0.341073	4.24374	49.4844	5.95552	0.0663955	0.114456	1.98371	0.381272	0.958206	8.55595	12.3054	0	28.319	30.0813	9.30992	17.3873	4.9248	1.50379	0.030887	0.976716	20.7583	24.2567	37.498	44.3732	2.97237
TCGA-78-7158	179	1	15.588	54.3224	0.00608679	0	8.02858	1.65099	3.76298	4.71203	15.265	0.552854	212.097	12.459	2.06723	32.184	2.43422	0.540502	22.3157	4.08014	13.6422	0.0707807	0.104128	11.3473	0.416226	10.138	123.072	11.5286	0.109171	0.105859	4.16548	0.0950732	0.0904324	13.478	4.65344	0	31.3384	5.88051	8.41918	5.65419	18.6865	12.8556	0.0136034	0.803619	57.7826	4.00005	14.4649	74.7599	0.864568
TCGA-55-8096	719	1	91.9656	7.32132	0.00887976	0.120107	5.56741	10.6486	2.94138	4.31935	11.7832	1.29266	166.37	47.4607	5.73093	75.5719	2.00818	1.15461	12.7953	25.8746	21.356	0.140547	0.0949424	19.7588	1.01628	12.8877	180.019	7.57117	0.0696783	0.0193042	3.3612	6.52512	0.10994	7.27161	8.04032	0.00164606	35.2193	33.1254	10.1721	10.8018	8.72525	7.06262	0.0868235	1.2326	19.7134	48.1686	5.65208	2210.33	1.32508
TCGA-05-5423	151	0	42.5141	18.3731	0	0	6.09489	3.65767	6.09791	7.18824	12.3489	1.25417	220.78	3.76349	3.87076	70.3361	3.31622	1.64728	13.9587	6.69413	12.7579	0.0251671	0.158278	11.8415	2.92329	12.9047	86.8591	8.34641	0.0655041	0.0423447	5.21068	1.12016	0.217043	6.21278	5.53154	0	24.811	22.4103	12.9132	18.133	24.66	9.14358	0.190452	2.22096	18.118	7.33071	6.15116	703.538	0.398316
TCGA-62-A471	1246	0	10.2465	15.36	0	0.209113	12.6264	0.348664	30.7255	17.089	13.2708	3.83031	143.4	17.9946	1.99238	19.2391	2.40556	0.188431	10.1909	12.9694	24.6116	0.0695718	0.0381164	8.08966	2.07959	9.8931	68.4972	6.96319	0.00416274	0.54896	4.92095	0.748766	0.680451	6.61713	5.52029	0.0027535	57.6779	39.9449	9.0856	20.6675	13.4042	2.95356	0.0165985	4.06175	25.6961	10.9026	29.0671	1585.41	2.66399
TCGA-50-5930	282	1	13.5836	18.8018	0	0	9.83937	4.98437	8.03742	3.8646	16.9115	1.41704	131.254	10.829	4.86173	16.5017	1.52614	0.0783064	7.37638	211.695	13.9014	0.203381	0.0158401	7.24263	1.11971	10.2854	108.574	6.91972	0.020759	0.0536781	5.38527	0.131478	0.366844	4.29164	3.03049	0.096119	28.4323	37.4666	8.21633	7.03736	55.1549	4.59027	0.0413872	0.468695	23.3957	58.9841	13.3101	71.2288	1.09514
TCGA-73-A9RS	340	1	12.5832	6.37295	0	0	12.1651	0.529058	13.4022	23.2564	19.2633	0.396619	304.419	8.54563	1.04156	25.947	0.684985	0.16849	8.15398	18.4801	8.60065	0.0936065	0.0495748	10.3044	0.146015	5.69434	94.5754	12.2628	0.0649697	0.0209996	4.16943	0.123447	0.717573	13.9062	7.75297	0	25.2658	30.9913	9.52536	2.47635	38.6646	3.97948	0.0161913	0.155006	29.6618	2.67514	25.6078	4.63173	1.1852
TCGA-55-6968	1293	1	8.20411	10.3264	0	0	19.2332	4.44522	28.9825	39.4074	14.2296	0.431382	364.699	9.41139	4.24015	54.9642	6.25959	0.66929	10.4889	27.4969	7.03479	0.223984	1.84813	13.8953	0.629333	9.88703	134.314	21.8188	0.157714	0	11.436	0.228318	1.81656	8.30357	4.36457	0	36.6532	49.6972	5.91065	1.29319	1.19526	3.1319	0.0673789	33.5764	80.354	104.162	85.3339	199.459	5.88745
TCGA-35-5375	264	0	101.439	20.1992	0	0.129058	14.08	1.54933	32.0263	33.5605	9.33373	3.99505	417.435	7.91759	1.40393	39.5619	1.05418	1.01757	10.8338	31.4885	4.84816	0.0533018	0.0470485	5.8683	1.69258	7.90404	150.002	4.89137	0.00770735	0.498237	4.14852	0.19526	1.43011	3.3557	4.15133	0	28.54	28.8545	21.1246	2.10131	2.88842	2.93283	0.0614646	7.90787	12.8024	17.9848	21.2102	243.068	0.805601
TCGA-97-8547	657	0	35.2278	9.81103	0	0	7.77494	7.92811	5.47425	4.07642	12.579	0.419944	126.042	30.6889	3.87918	18.875	0.932037	0.310759	8.49165	11.7348	19.8893	0.0597866	0.0931279	10.7931	1.15203	7.42605	186.972	12.0464	0.0244095	14.3908	2.84858	0.200979	0.107839	8.30953	5.66247	0	39.055	43.3017	8.60945	7.68384	14.1256	2.42035	0.0121663	0.707361	19.9477	138.882	12.0237	260.913	0.842435
TCGA-86-8672	19	1	10.0686	12.6933	0	0	9.62692	2.42628	11.4394	11.1271	12.27	0.75073	150.504	16.2877	3.42867	20.2405	2.27773	0.150763	10.2106	56.8075	17.0823	0.0744159	0.10322	6.76561	0.213208	6.96196	105.939	5.58987	0.0245952	0.0317989	4.0642	0.12462	2.25468	16.6107	5.06145	0	33.9265	49.9555	12.445	7.74229	12.3836	3.5575	0.0183883	10.2131	13.0242	31.2029	18.2833	152.034	0.594191
TCGA-55-6983	2823	0	24.5393	33.285	0	0.008008	5.66975	9.15004	5.00356	2.84158	10.7804	0.66175	251.044	9.05916	4.45285	22.2099	1.60621	0.495797	7.42946	12.8912	15.9532	0.181169	0.0951217	11.7396	2.123	14.2643	103.244	11.0091	0.0433602	0.0700748	5.32744	0.0549249	0.215506	7.53083	4.65885	0	21.016	56.3269	12.3547	16.9741	33.2856	4.08126	0.0621339	0.688821	39.057	50.1525	6.26165	233.755	0.863142
TCGA-MP-A4SV	2620	1	20.6344	14.5351	0.00712846	0.00393546	15.1501	3.98606	15.5202	13.9629	19.5021	0.660771	202.037	35.6973	2.63637	30.5525	2.66409	0.972109	13.937	14.4093	22.3311	0.195722	0.158532	10.5108	0.872292	10.6247	82.5189	7.53777	0.111872	0.134307	5.96448	0.202443	2.10052	9.41002	7.69978	0	38.5639	24.2485	9.95751	23.2481	23.9496	9.38161	3.98285	3.21031	37.034	36.4184	43.4364	120.447	2.35205
TCGA-55-7573	487	0	49.8651	17.5898	0	0.0110828	7.78973	9.50798	1.36485	1.89445	12.4416	0.899188	156.336	6.46317	5.11864	12.8621	2.22508	3.05592	14.4435	10.6381	18.8344	0.162111	0.120198	13.4699	0.997047	14.1887	165.857	9.64926	0.0562584	0.407321	4.80657	0.299306	0.571651	6.51812	6.42819	0.00372129	24.1437	11.3647	9.91927	8.11307	18.663	7.88973	0.123379	2.21565	31.037	16.5618	3.90812	77.5011	0.560297
TCGA-55-7913	561	1	22.2847	6.29948	0.00437756	0	7.54394	2.60767	21.5085	24.0813	18.5447	0.0735301	226.369	21.5291	1.05804	39.9208	0.383134	0.013883	8.30849	8.05408	14.4437	0.0735292	0.119821	13.2435	0.179608	17.8899	152.891	5.60824	0.19138	0.00634442	8.59474	0.229991	0.35771	7.5352	6.49291	0	36.999	22.4576	6.31696	55.8916	17.9603	4.70379	0.00489171	0.667047	45.6819	31.2152	31.4983	20.8024	2.15328
TCGA-05-4384	426	0	23.2695	25.3659	0	0.00535631	5.06478	18.7249	1.43431	1.54086	20.6848	1.43048	163.157	17.1846	3.42648	16.5427	1.88424	3.11795	12.0373	12.3375	12.5903	0.08775	0.149378	15.2967	0.747251	10.6768	58.0366	6.54912	0.0326276	0	4.88677	0.206649	0.120121	5.88726	4.76717	0.0323729	28.5247	52.3925	11.6117	46.7209	231.43	6.98704	0.0325248	8.42987	24.4451	20.8814	2.79569	127.144	0.418251
TCGA-91-6836	417	0	12.3786	8.09939	0	0	27.6911	1.70058	35.9678	24.5871	18.0204	0.341066	649.459	26.5517	1.78199	58.721	0.901286	0.0386374	9.22031	10.6639	9.98712	0.0259731	0.0875356	8.79058	0.684019	13.3574	141.037	16.8532	0.0450681	0	7.29685	0.311391	0.814525	4.77684	6.36161	0	62.4709	24.1933	10.6046	13.1985	9.83078	7.97992	0.0571787	4.42875	80.5254	13.4299	103.098	190.363	7.11854
TCGA-62-8397	1289	0	13.1702	5.41307	0	0	3.66588	10.5387	2.95992	1.95118	12.1164	0.637242	143.595	7.03502	4.33292	18.3265	0.880034	0.149357	14.7215	4.27453	13.2936	0.0798656	0.0906375	14.5237	0.33052	7.94395	187.413	6.97625	0	0	2.82161	0.125388	0	4.98949	4.51532	0	15.1296	21.0264	5.45026	14.4525	31.1995	6.99676	0.0296024	1.5437	10.7361	1.77853	2.63965	36.0758	0.429475
TCGA-35-3615	14	0	16.2958	27.3637	0	0.0023037	3.5131	6.13366	2.70836	1.65198	11.4576	0.537359	137.813	15.204	1.75409	31.7329	2.50849	1.4998	12.8621	1.28613	11.5623	0.0471756	0.0285539	9.6964	0.435523	8.43935	35.2148	7.2615	0.00233881	0	5.40063	0.112579	0.4753	6.07557	4.30566	0	25.9004	30.7448	10.616	29.0548	58.9164	4.79128	0.0839318	9.06511	14.1668	25.5904	2.13304	61.8303	0.251379
TCGA-05-4424	913	0	23.7701	29.6057	0	0.0127397	9.63344	6.21098	14.3024	9.90866	14.2942	2.87594	563.466	7.21158	6.7393	28.6471	3.98032	2.50447	8.37663	41.0453	9.1355	0.196285	0.0921114	16.3821	1.88249	8.27449	157.849	10.1754	0.0560464	0.156071	4.28617	0.589803	0.11428	4.59821	7.91126	0	51.5152	21.5179	13.0658	22.1472	52.0297	12.3746	0.0214884	2.27995	59.8725	17.0317	51.2488	446.207	0.914012
TCGA-44-6777	987	1	57.9469	14.6214	0.00725257	0	4.36464	11.7048	3.25669	4.64073	10.9634	1.11895	179.812	23.0591	19.9508	16.4813	1.19539	0.283676	10.7328	41.5464	16.2698	0.0937078	0.111664	18.0763	1.48783	12.6468	124.642	6.07467	0.02439	0.0105112	4.0445	0.484024	0.14367	6.33109	4.81989	0	27.7696	34.288	9.59146	2.2457	21.6442	6.45347	0.344436	3.30405	36.4857	87.6448	10.2589	2923.03	0.84176
TCGA-91-6847	842	0	50.2087	30.4532	0.00549008	0.35159	18.1739	1.49487	29.5268	13.8581	12.2978	0.211758	405.679	19.3864	0.491881	26.4731	2.3464	0.0754487	11.9672	6.10936	19.5219	0.0975361	0.02348	25.6244	33.5192	7.00118	499.099	11.1764	0.0184628	0.0318272	4.3355	0.0779571	0.0951614	5.43993	4.25668	0.00203541	41.9222	43.1704	11.5456	0.94933	0.359437	3.23697	0.0736187	4.85182	49.7089	4.95467	59.925	33.7939	2.00566
TCGA-99-8033	656	1	16.4932	3.68712	0.00443896	0	16.5475	5.66822	14.732	15.1964	12.3455	0.615822	448.523	31.7818	3.51693	27.0759	2.18358	0.178318	15.0819	43.3953	27.5231	0.134783	0.155673	9.64176	0.744483	6.07463	69.4217	8.16631	0.00746399	0.0193002	5.38377	0.157579	5.01223	5.90697	7.03684	0.00493715	27.5903	29.2998	16.955	76.7663	37.289	5.03416	0.0669644	2.96737	36.0721	17.0386	27.535	145.692	1.72716
TCGA-NJ-A55O	13	0	20.0175	10.7811	0	0	4.17627	4.05556	2.69395	3.06996	10.781	0.723509	148.891	19.307	1.97838	11.8616	4.22403	0.533041	9.68625	12.0028	15.6976	0.0709295	0.104347	11.3295	1.09471	10.3495	33.2859	10.652	0.0455835	0	4.57077	0.127031	0.12083	12.6072	3.25105	0.00301518	18.5545	37.7417	9.19818	27.243	24.9633	4.04649	0.0590719	0.577191	16.7139	9.01968	4.51931	33.7227	1.11473
TCGA-55-A57B	546	0	66.7152	18.4094	0	0	5.98616	10.601	4.02544	2.72577	14.5051	1.06391	172.371	15.1348	5.16962	17.7831	2.2344	1.81953	11.1786	36.3224	26.205	0.0641507	0.0849369	16.4327	1.27467	14.673	156.654	4.60194	0.0494724	0.223868	3.70325	0.477839	0.0273205	9.04869	6.15634	0.0102263	40.2414	68.0639	12.6673	68.3386	22.408	7.73495	0.0986333	5.27402	21.5375	16.5171	10.5149	54.3949	1.16166
TCGA-44-7660	325	0	16.9037	7.12178	0.0179888	0.049656	18.7814	1.43252	30.9502	30.3038	10.8319	0.32081	255.416	9.68336	2.9454	44.8921	1.80043	1.28045	5.89467	14.3317	7.7015	0.52296	0.712926	11.3795	0.271918	7.98132	81.3469	9.44828	0.7125	0.104285	2.35195	0.596012	0.386045	4.92014	5.46562	0	45.6162	16.1992	12.7639	0.530485	2.9247	2.98165	0.0469037	0.556982	35.2058	10.7068	26.9093	196.446	1.1102
TCGA-44-2655	575	0	16.4091	32.2384	0	0	5.30697	12.5679	2.50323	2.24292	15.7814	1.4499	307.361	4.53226	1.98691	22.4998	2.10987	1.58023	11.1109	15.2329	13.6667	0.0868184	0.0724339	11.9518	1.11044	8.40738	49.6922	8.15278	0.0784182	0.0586971	4.73798	0.454843	0.0729355	5.95171	5.47939	0	36.5704	65.5708	12.5964	41.2048	106.147	3.72917	0.0617141	13.0248	27.2925	5.52845	2.85158	21.6013	0.297095
TCGA-05-4389	1369	0	28.4681	16.956	0.00514133	31.5518	12.0498	7.20871	23.0053	12.6503	11.1253	1.21542	341.9	11.6047	5.87845	52.7496	2.32216	0.190227	15.3571	7.1844	10.0525	0.0797151	0.0527722	12.4873	0.42929	7.86566	91.5595	6.11018	0.20748	0.0149027	7.87398	0.167911	1.34948	6.00798	5.23226	0.00190611	42.9577	52.767	12.1571	3.93859	34.7544	6.85764	0.048834	14.4585	30.4523	39.4759	16.8456	112.913	1.32415
TCGA-99-8025	1060	0	76.3618	11.8355	0.00503776	0.0166874	5.94646	4.56185	11.6533	6.72149	15.4185	0.698894	229.906	41.2776	1.48528	14.6184	0.605053	0.420721	8.79297	27.5443	14.7402	0.102519	0.0904912	10.9585	0.859416	11.6534	75.7819	6.07511	0.0310598	0.0657112	4.59238	0.243217	0.199591	10.1774	6.08973	0.00560316	35.3647	48.8098	10.4523	40.7196	24.5829	5.82994	0.0985155	2.23722	17.3981	60.4699	22.3058	44.8551	0.941092
TCGA-50-6595	189	1	43.8945	23.5334	0	0.0107449	12.1876	1.57357	16.1789	15.7089	9.50395	1.07761	230.81	26.181	7.00539	38.9939	4.61289	0.236608	11.3334	374.443	24.2008	0.0660108	0.0998854	11.5835	4.98034	8.91384	204.481	8.20752	0.00545431	7.31979	5.68946	4.00725	0.987961	6.97284	5.23942	0	27.4872	67.7929	15.0325	4.18722	8.50015	2.56144	0.0108743	0.936934	30.107	146.17	28.2143	186.138	1.05416
TCGA-86-A4D0	116	1	10.372	32.7152	0	0.00383576	12.7429	1.25395	33.7474	26.1895	13.6191	0.267986	259.571	17.9824	1.18346	40.2096	1.92637	0.39662	12.1941	3.22533	7.87493	0.0897709	0.0653723	44.5363	0.35008	7.08632	116.917	10.5667	0.0817786	35.5859	7.27126	0.147986	0.24086	6.41786	4.60294	0	52.1126	9.23385	18.7096	20.0328	8.44939	9.2798	1.12188	10.2698	69.0757	3.39977	50.5005	33.2875	6.20157
TCGA-49-4507	268	1	57.5891	20.854	0	0.00503012	16.2591	2.01035	30.0546	26.6302	12.8976	0.90975	159.843	13.258	8.12284	24.9597	2.21187	0.202268	6.56745	46.4611	14.8727	0.0618047	0.00779341	5.12818	3.16113	5.79735	54.1412	2.66837	0.00766016	0.15846	2.83006	8.70704	3.51955	4.28645	7.03777	0	43.608	33.2503	9.02355	14.5184	8.34627	2.72027	0.0152721	2.50927	14.9012	20.5509	37.0037	222.388	1.11792
TCGA-55-A48Z	651	0	19.7054	14.486	0.0148332	0.0327562	9.60452	3.7371	11.4979	11.8244	15.5527	0.37373	156.592	63.0984	3.97146	14.2344	1.29349	0.399856	9.14953	17.8386	21.5449	0.136553	0.152252	8.78477	1.23854	18.4772	191.091	6.94626	0.0374123	0.0107489	3.55802	0.200094	0.550946	10.0272	7.50143	0.00274965	30.5696	41.6052	15.838	18.3123	7.24707	10.0285	0.0663013	1.79001	25.3294	106.298	27.355	526.896	1.39367
TCGA-55-8621	515	0	19.0164	15.5758	0.0078181	0.0129486	5.96448	15.986	5.02491	3.64698	13.3928	2.30055	201.921	23.2346	5.59145	18.28	1.95288	3.86791	9.17396	20.4971	17.7265	0.13637	0.160495	13.2332	0.922916	8.51209	110.199	10.4637	0.0701115	0.192624	3.92763	0.877011	0.967955	12.2218	6.53048	0	25.8784	31.6196	12.966	18.4076	27.4098	6.43459	0.157254	4.42458	21.4612	28.3841	7.15037	304.693	0.790733
TCGA-MP-A4TI	429	1	20.2938	17.3573	0.00768122	0.00424063	13.6834	4.54356	18.181	13.9023	12.7332	0.625994	164.991	62.3463	8.63044	53.2509	3.84719	0.470964	8.64525	93.9081	27.0263	0.079397	0.328511	9.32712	2.26137	9.08181	115.33	5.99386	0.051663	0.0890593	3.63148	1.18887	3.08127	15.2599	8.21369	0	27.3528	80.2778	12.7324	18.3325	5.65335	4.6652	0.145918	0.661386	22.8499	289.423	22.3712	575.77	1.91463
TCGA-O1-A52J	1798	1	15.9404	4.4489	0.00696997	0.00384797	4.27015	12.5285	2.68898	3.04813	14.3081	0.992968	177.805	8.2361	4.03002	54.4779	3.92287	2.97675	13.5107	32.7842	18.2359	0.0472797	0.155008	10.698	1.25928	14.814	105.537	9.74123	0.0625057	0.0101016	3.7716	0.158354	0.0862949	5.42231	10.2481	0.105947	39.1759	24.2884	7.96646	12.9632	54.0671	3.57276	1.20334	4.0046	35.0318	12.0315	8.35371	98.3325	0.516194
TCGA-69-8453	550	0	36.8826	12.5999	0	0	6.03691	18.7679	6.21018	5.07448	12.2151	1.48127	226.877	8.07256	5.39574	16.4875	2.31418	1.5418	8.44318	38.5584	17.6372	0.0460153	0.342342	9.9517	6.01083	7.82553	115.794	14.0466	0.269951	6.47894	3.79182	0.75133	0.419936	8.49368	5.28218	0	21.9925	89.6519	10.3572	16.913	18.6902	4.1241	0.0833835	0.782334	16.3754	149.074	8.68018	635.304	0.839817
TCGA-55-8207	977	0	19.2831	14.5149	0.00977681	0.00809633	3.92628	10.1383	0.888856	1.33145	14.238	1.34722	179.087	43.0247	6.99994	16.5352	2.04553	0.144695	14.0729	49.7764	11.6517	0.0631613	0.117078	12.2775	1.58694	10.2281	109.1	4.49064	0.00821971	0.396748	3.20491	0.131886	0.133151	6.59711	8.15438	0	25.6673	64.9967	6.5986	37.2222	43.1154	7.79375	0.0955946	4.24739	31.3542	34.9588	3.46998	1561.85	0.21614
TCGA-95-7947	40	0	25.1418	30.3128	0	0.0029893	14.1917	2.33294	11.883	56.9554	10.5055	0.677071	226.082	12.7093	5.21224	23.7741	26.4174	2.24953	12.5193	20.769	24.2825	0.110188	0.069472	15.567	0.28062	12.1615	113.181	8.07988	0.00303485	0.0392373	6.01081	1.13791	0.603345	5.08584	7.78311	0.00200744	31.457	33.0252	31.2076	7.41407	12.3218	11.1395	0.0665565	2.55152	41.0052	23.7967	27.2421	45.4103	3.50133
TCGA-67-3772	573	0	39.5983	20.3639	0	0.00709298	5.71184	5.94437	7.19116	5.07157	8.45149	1.33879	150.488	11.7944	2.58996	26.6093	1.98218	1.01864	12.9126	20.0183	11.2125	0.0871509	0.109895	13.2781	1.68775	13.078	223.202	6.10693	0.0360053	6.66609	4.33744	0.784466	0.111348	4.48196	6.33957	0.00476324	28.9134	66.6863	11.7796	9.51933	24.2566	4.45037	0.0610163	2.42872	18.8745	17.7489	4.95423	480.38	0.355039
TCGA-86-7714	625	1	46.4496	15.894	0.0140626	0.232909	6.68757	6.96853	1.78989	4.47755	13.4367	0.419928	112.36	3.4739	8.16756	16.293	0.925335	0.787898	14.8444	6.98014	22.0627	0.0227122	0	15.4483	0.303671	14.4556	138.13	9.92928	0.0315277	0	4.48125	0.638986	0	4.2263	7.425	0	17.7289	50.4363	11.084	5.4571	116.343	13.8584	0.0471427	0.33757	23.4101	3.64938	6.63501	304.838	0.551824
TCGA-50-6594	370	1	7.46269	12.6634	0	0	11.2591	0.950735	18.7321	13.95	9.34625	0.311131	106.28	30.1977	1.93358	26.4514	2.56311	0.0234975	7.74948	23.0852	11.647	0.175907	0.712972	13.4775	0.287993	12.624	130.351	4.79462	0.0747501	0.064429	6.54128	25.0132	0.110079	7.79051	14.0547	0	68.085	17.452	23.1917	30.1449	3.34707	8.51186	0.180077	0.440775	26.1178	12.2253	32.7694	165.69	0.436112
TCGA-97-8172	545	0	36.2812	22.156	0.0124096	0.00913479	8.26917	22.22	1.42581	1.57416	18.3155	1.14259	142.203	14.1858	6.643	19.3045	2.22509	0.122441	11.8393	11.7015	16.3198	0.197753	0.226447	15.5222	1.80736	14.5798	82.0924	10.2436	0.0788289	0.809341	4.33089	0.258445	0.245829	16.5983	6.0562	0	24.439	25.2339	12.9285	18.248	24.4845	12.2257	1.2388	1.28547	23.3176	36.3327	4.15344	75.2743	0.358935
TCGA-05-4403	578	0	47.9278	18.4195	0	0	4.26097	13.1784	4.04926	3.79722	10.4838	0.701778	226.699	4.32364	5.00786	19.1889	4.11618	0.39034	11.8745	23.518	16.3064	0.0306386	0.139084	11.0857	1.31917	7.09012	150.846	14.4335	0.746187	1.40906	3.78856	0.380006	0.184541	4.54114	4.57453	0	18.2953	83.2022	23.0111	6.03477	24.0599	4.1801	0.0283907	0.790197	12.4558	35.9034	3.58868	1484.37	0.464319
TCGA-73-7498	1189	0	16.6016	18.7873	0	0.0186221	4.93444	9.05246	0.843325	1.05783	13.6111	1.65777	126.565	29.9792	3.0221	12.3432	1.34142	1.27032	13.4636	8.84179	12.0585	0.0980605	0.129834	15.972	0.698044	9.91538	61.064	6.52298	0.0165426	0.0427755	3.9262	0.0419095	0.167048	6.03889	5.45145	0	24.2572	34.4264	8.48851	5.77331	95.733	9.29198	0.0683179	3.8417	28.3723	6.97341	2.18297	16.9791	0.288959
TCGA-05-4395	0	1	40.9991	12.6721	0	0.00193228	10.5804	1.06619	19.7313	12.3122	7.275	0.372335	175.267	22.2188	15.3327	37.0893	1.85362	0.0554996	8.37249	55.4803	29.6854	0.0474834	0.0628691	6.94019	3.03832	4.24229	94.6699	7.3493	0	0.101451	3.93413	11.7786	0.216667	4.68902	9.82877	0	43.6446	16.1144	11.5165	3.0331	25.4467	3.0312	0.0117333	0.846564	42.8337	5.16504	23.8687	383.96	0.7254
TCGA-55-8203	547	0	17.0397	24.2249	0.00956856	0	8.48569	3.18435	8.08273	7.24222	14.8781	0.407761	541.404	22.6905	2.03357	23.0879	0.868025	0.141613	11.1754	9.75227	17.6071	0.216356	0.0736611	8.14644	0.991805	15.0849	89.6262	10.5638	0.0107262	2.04549	7.0689	0.183424	0.983283	13.1718	4.8948	0	30.0913	44.8257	11.2924	30.5999	21.7955	5.09907	0.0133655	1.39688	44.5743	35.116	23.3757	147.67	1.79541
TCGA-49-4514	1700	0	19.1964	49.9491	0	0.0107441	6.1122	5.91825	19.524	19.8139	7.14336	1.56182	105.339	5.09226	0.669064	22.0663	2.49277	0.411463	4.50909	4.58154	12.4232	0.0377178	0.0915552	9.91284	0.245147	10.0741	74.526	1.48273	0.136348	0.437182	4.07088	0.151988	1.51798	2.70129	4.44489	0	32.1677	13.4806	7.05407	4.69562	40.5706	2.27147	0.331642	2.57448	17.394	13.6436	29.4342	6.2969	2.49
TCGA-38-4630	1073	1	4.90951	32.0099	0.00349546	0.0135084	16.2277	2.10409	42.8794	23.8094	20.6775	0.543642	260.486	12.8018	11.1122	54.4154	1.58324	0.0184758	9.74318	12.2509	2.8994	0.165976	0.287028	12.0135	3.09979	5.82076	121.796	15.241	0.137142	7.53818	5.00486	0.0794148	0.164453	4.02457	3.37243	0.0103674	24.4741	15.7651	8.74044	4.42777	10.5042	5.45832	0.37693	1.21849	77.0799	31.32	36.1177	75.6902	6.0951
TCGA-78-7153	760	0	17.7806	43.0525	0	0	5.44252	10.0729	7.9607	4.24138	11.8656	0.599738	236.855	11.5976	1.32995	23.6974	1.16919	1.17039	7.09598	8.25291	10.9066	0.0656857	0.0193265	11.2433	0.238535	10.0374	120.337	11.2132	1.13976	0	4.40334	0.0534724	0.130546	8.16584	3.271	0	24.4311	16.0867	13.8686	6.20879	54.8605	2.42874	22.0502	5.25676	31.6661	4.46328	9.10791	102.722	0.666009
TCGA-93-A4JQ	526	0	33.6403	12.8559	0.0128563	0.0106465	8.96175	4.01694	15.3116	6.35227	13.4132	0.851792	84.0915	45.6677	4.53374	19.0568	3.28117	0.332974	11.6578	21.3624	21.6306	0.195181	0.137459	10.5573	3.15563	9.60878	87.6386	5.94563	0.291836	0.027949	4.10524	1.78903	1.30522	13.4179	9.32291	0.0381311	36.1461	38.7364	10.4959	29.4686	10.602	4.29088	0.732679	1.30322	19.0276	135.113	29.733	110.953	1.09069
TCGA-64-1676	1728	0	209.289	3.63559	0	0.00482391	6.02316	1.13944	22.6367	16.4178	6.42118	3.25064	290.591	17.4013	3.57291	38.2901	6.03982	0.147791	5.32054	10.6403	11.7368	0.0338692	0.0373696	3.98689	1.06293	12.1209	99.287	3.20561	0.00979484	0.0886454	2.94037	0.595549	0.865452	5.77434	3.52926	0	34.3375	24.0374	11.9888	51.933	4.2857	3.15416	0.043938	2.88176	19.6076	18.411	21.7186	1135.52	0.516726
TCGA-35-4122	225	0	19.0837	7.24175	0	0.00334031	7.24488	2.53113	45.8475	32.8289	8.12525	1.03888	144.027	13.2659	5.26642	59.4676	2.05634	0.166299	13.5105	58.6628	17.3812	0.060586	0.657263	7.26962	2.60874	3.73252	52.7161	6.91754	0.115301	0.876891	6.12397	5.2837	1.43827	4.35517	4.9834	0	41.0215	55.5221	15.1654	48.5521	5.15291	1.87286	0.0946549	0.472029	8.46606	14.5454	16.4366	2591.94	0.417998
TCGA-78-8660	321	1	13.7336	6.8057	0.00867355	0	8.91463	3.02222	18.3425	13.1363	14.0748	2.20154	363.695	16.9907	2.85088	31.8157	3.44101	0.485962	10.6773	30.7025	22.5688	0.154093	0.14838	8.62366	0.337138	9.10435	129.745	7.92149	0.0826445	0.339406	2.93765	0.270954	3.2216	11.5491	6.30961	0.00321566	42.206	25.5333	8.02282	21.6426	26.273	5.85234	0.0387691	10.9739	33.1326	74.7044	37.0792	11.6427	2.13801
TCGA-05-5428	670	0	47.5124	12.2558	0.0102725	0	6.07862	1.24313	29.6257	23.9044	15.4416	0.709362	204.706	20.9967	2.71827	32.1359	4.9613	0.0108594	16.3445	12.7035	8.74158	0.112818	0.0263601	9.40716	0.769001	6.17921	50.5687	6.69986	0.00575764	0	6.5917	0.481357	0.22893	7.80646	3.96951	0	23.9791	9.14219	7.92988	11.959	8.99528	4.02338	0.195143	11.6433	12.2519	34.7352	18.0683	1519.23	0.499616
TCGA-44-2668	246	0	44.2365	3.84838	0.0554949	0.00765937	11.6374	1.64999	9.05962	17.2972	13.8588	0.284823	187.138	62.4124	10.2837	13.076	2.52601	0.307994	22.0866	144.208	37.6546	0.618438	0.344144	21.394	6.06176	19.4959	74.948	10.1056	0.0466565	0.180965	7.57984	20.0942	1.99253	7.6915	11.5368	0.0051436	12.8969	40.2243	12.0856	50.7697	4.42048	15.2039	0.0852676	0.405436	28.9908	38.5652	34.2702	19.5605	0.881796
TCGA-67-3771	610	0	26.3845	14.943	0	0	8.42664	3.37973	18.12	12.9703	17.047	0.689316	128.508	18.8698	4.38648	28.7325	5.90557	2.61039	12.1229	36.3563	6.46902	0.56243	0.577683	17.9713	0.630458	8.68931	321.598	10.1958	0.130122	0.015294	7.2584	0.599373	0.83617	6.34288	8.3884	0.00391232	40.8413	31.3989	26.5584	1.25185	36.1044	7.06308	0.0353761	22.4073	31.8356	65.0295	20.3806	736.979	2.61869
TCGA-05-4415	91	1	34.338	2.72272	0	0.0038017	18.0593	0.20115	27.0891	17.3979	8.92204	0.556916	335.607	4.96658	3.37177	25.6921	3.48858	0.101914	10.3813	4.39463	20.9237	0.120115	0.0353409	13.8433	37.8744	7.54807	172.164	16.2474	0.0192982	0.00998015	8.57368	0.0097781	1.80746	4.32517	7.39793	0	41.8177	39.7737	14.5875	8.16902	1.51783	4.82863	1.6852	2.22798	53.5049	6.9792	56.2371	766.723	2.83538
TCGA-97-8171	568	0	10.1953	35.1458	0	0	7.70529	1.37075	4.11791	4.77648	13.7797	0.228682	487.427	55.0348	1.2059	24.5489	0.617064	0.0289377	17.4402	5.82314	8.67054	0.106106	0.0234144	9.12238	0.101334	6.47275	52.5453	11.185	0.0679464	0	3.79463	0.0721866	0	9.71907	4.56428	0.00434942	25.9904	15.3402	5.80014	4.89851	13.7613	2.83738	0.0131095	0.197947	18.2399	17.0854	11.9756	86.7921	0.987711
TCGA-69-A59K	591	0	172.974	13.8919	0.00671463	0	13.09	2.83	4.35815	4.98169	24.9328	2.49382	226.021	35.4829	1.88523	25.5443	2.56519	0.220046	6.88427	58.2463	6.43891	0.149656	0.0516908	5.79706	1.62397	15.0252	193.391	4.11869	0.169357	0.57416	3.88189	0.171621	0.182894	12.0529	7.98533	0	110.35	23.1529	7.71479	33.6172	5.56105	6.74842	0.423934	28.9605	31.5479	12.3883	52.549	24.2649	2.63115
TCGA-91-6830	60	0	24.2668	30.3011	0	0.0528127	11.614	12.4997	4.3769	7.23859	10.4282	4.56013	308.012	12.2106	4.765	17.1215	2.5744	2.13631	13.0063	99.9744	14.1101	0.0656631	1.15578	10.7945	1.75588	11.4287	169.485	10.9325	0.113937	0.0693215	5.2889	0.950853	0.651411	4.67086	11.1734	0.0088665	31.1532	59.5478	14.342	18.8978	16.5578	7.81649	0.080173	6.8516	22.8893	7.20981	15.2449	343.615	0.436184
TCGA-78-7536	244	1	10.6657	23.9528	0	0	22.242	0.712879	26.2425	30.5025	12.1352	0.322133	1277.38	15.6198	3.86678	37.6994	1.58621	0.0762755	10.6997	11.613	9.63211	0.106936	0.0689778	17.2816	0.0977628	6.17985	87.7898	6.33759	0.0118945	0	9.36041	0.0361605	1.01944	8.01485	14.0609	0.00472065	32.0407	16.5487	21.0408	3.69517	39.0925	16.3004	0.0071142	0.607981	65.1147	5.21129	73.5794	782.962	1.54117
TCGA-97-7937	564	0	68.2245	28.5419	0.0185746	0.00341821	8.20511	0.852621	8.08133	4.72662	13.0742	0.346665	185.21	42.381	3.02843	13.6929	2.42469	4.48352	9.94116	7.29972	11.1713	0.113998	0.042368	15.702	0.467957	15.4624	183.417	5.75985	0.0069406	0	4.98109	0.140668	0.0766572	9.75007	7.78092	0	24.4631	10.4389	11.7293	5.81374	9.87058	7.7388	0.0103781	1.20679	27.1471	26.2119	22.0592	445.538	1.04712
TCGA-44-2659	529	0	81.3248	12.0279	0	0	5.13235	6.29381	3.64265	2.47031	14.8448	1.16869	107.156	15.2455	4.71749	15.0506	3.25408	3.09249	16.1465	8.5713	11.961	0.194723	0.0359746	18.2119	1.18403	17.7515	147.068	5.00038	0.023573	0	4.04634	0.086263	0.532287	7.64209	5.41734	0.00346504	24.9996	15.1985	9.62374	3.71143	8.47733	7.30006	0.0443866	2.08503	20.5247	8.86308	6.92988	136.757	0.653435
TCGA-05-4425	669	0	41.3309	14.7943	0	0	9.43625	0.711763	13.9677	17.8383	13.5746	0.722107	160.193	11.2386	6.5124	20.5319	8.20214	5.43274	15.0018	11.9292	17.6146	0.120208	0.0530528	13.3334	1.07787	6.93774	142.257	8.41048	0.134089	0	5.88626	0.440358	1.11896	9.76644	6.51207	0	32.2361	57.6351	16.3916	13.6646	23.7891	9.95533	0.0297037	0.901648	19.4285	233.476	18.0052	787.542	0.847198
TCGA-55-1596	2065	0	20.2355	12.1909	0	0	16.0389	1.88435	26.648	23.048	11.9493	1.37908	166.208	23.4716	1.33528	52.4302	1.0024	0.453254	15.7741	6.8913	15.8947	0.0913481	0.0624242	16.6207	0.492485	8.32263	194.197	8.938	0.163618	0.158655	10.3771	0.0647681	0.203301	5.4011	18.2828	0.0101463	346.496	12.3766	38.5875	2.58627	9.43163	5.91927	0.0254849	0.835473	29.0256	37.1832	100.98	260.234	2.88395
TCGA-05-4433	730	0	45.9332	6.29524	0	0	7.17358	10.6135	5.98711	6.67684	11.2608	2.79074	334.859	5.67066	4.14994	14.6663	3.61371	0.810447	12.881	19.1982	22.1595	0.0669294	0.124062	12.467	2.18498	13.1631	130.124	13.157	4.76152	10.6155	5.60155	0.353062	0.230882	7.20279	6.54428	0	21.5021	33.6842	28.9167	10.9153	19.6418	8.6701	0.0405191	1.23265	17.8785	13.6835	16.5768	155.745	1.35703
TCGA-86-8281	0	0	13.6752	24.6496	0.00531451	0.00293402	4.71307	6.1209	1.21002	1.47197	18.3531	0.757124	187.938	27.8698	1.99319	12.9979	1.36146	1.29217	13.2458	4.79349	14.9163	0.212867	0.0363665	12.9815	0.416972	23.0811	54.2372	14.4089	0.0297873	0.00770233	6.90607	0.0452784	0.118438	6.88057	3.56288	0.00197032	28.6473	35.0316	9.48174	3.07748	145.701	6.2605	0.142529	11.3679	42.315	10.9785	3.62304	25.4827	0.396528
[truncated: 147 more columns]

## Sheet: score2
name	Betweenness	Closeness	Degree	Eigenvector	LAC	Network
RXRA	2687.96	0.139219	25	0.126212	4.88	12.3559
MAPK14	1320.3	0.137815	26	0.173258	6.30769	11.1306
CDKN1A	233.359	0.134537	21	0.157419	9.52381	13.2798
AKT1	1869.26	0.140171	38	0.226588	7	19.8584
BCL2	107.624	0.133442	11	0.0919078	5.63636	6.86429
IL1B	195.7	0.129338	11	0.0440069	4.90909	7.05476
RXRB	250.921	0.133009	12	0.074648	4	5.89621
HSP90AA1	2771.82	0.141136	43	0.23762	6.93023	22.243
PRKCB	85.6513	0.130886	11	0.0709483	3.09091	3.80556
RUNX2	348.262	0.13355	17	0.129305	5.05882	5.93452
ESR1	1692.79	0.140051	29	0.19676	7.31034	14.5341
CXCL8	104.972	0.128125	8	0.0354786	4.5	5.2
STAT1	1018.84	0.138047	22	0.14938	5.45455	8.69562
MAPK1	1229.31	0.140893	36	0.236975	8.16667	19.4127
NCOA1	585.12	0.132901	17	0.0749376	3.52941	6.92806
RELA	1631.23	0.139693	31	0.180969	6.96774	16.1015
PPARA	728.316	0.136895	15	0.110764	5.73333	6.98726
NCOA2	168.545	0.130781	12	0.0574736	4	5.76299
ERBB2	152.56	0.130262	9	0.0467017	2.88889	3.64286
MTOR	260.533	0.133878	11	0.073714	3.45455	4.01944
AR	256.025	0.136439	15	0.106259	3.46667	4.0092
CAV1	810.179	0.135762	17	0.0852245	2.70588	4.175
EGFR	1451.62	0.137584	22	0.135066	5.72727	9.89161
NFKBIA	243.095	0.135987	15	0.115259	6.4	7.94185
NOS2	227.327	0.134979	12	0.0958981	5.16667	5.91515
NR3C1	198.853	0.137009	16	0.134891	6.125	7.04221
CDK1	514.874	0.134758	18	0.116039	8.11111	11.7764
CCND1	308.934	0.134206	20	0.140821	7.9	11.2294
PPARG	267.442	0.135091	12	0.0746368	2.83333	3.62045
CASP8	609.654	0.133768	15	0.089381	3.33333	5.52082
CASP3	710.58	0.134537	19	0.122258	5.78947	9.58247
VEGFA	493.724	0.130469	12	0.0515899	2.83333	4.9013
PRKCA	711.546	0.136667	17	0.104899	4.35294	5.95765
FOS	1103.71	0.138163	24	0.152323	6.16667	10.0468
CCNA2	98.4386	0.128527	15	0.0851294	7.73333	10.7219
EGF	364.006	0.132258	11	0.0615843	3.63636	4.375
TP53	2872.22	0.141015	40	0.254837	8.5	21.4317
RB1	479.563	0.137124	23	0.174014	8.43478	12.4595
BIRC5	230.993	0.130366	12	0.0733588	3.83333	5.2803
MAPK3	1344.82	0.141501	38	0.252274	8.89474	21.9116
MDM2	471.96	0.134096	17	0.122631	6.11765	7.78631
MYC	436.551	0.138514	23	0.19177	8.78261	11.7684
HIF1A	269.255	0.137931	17	0.15341	7.41176	8.39529
TNF	1023.1	0.1361	23	0.114931	5.73913	11.9109

## Sheet: survival
gene	pvalue
AHR	0.699016
TP53	0.408765
TYR	0.312098
SLC6A2	0.394321
CDK2	0.0600793
MAOB	0.023522
BIRC5	0.00286416
CDK1	0.000309906
RAF1	0.123232
ABCG2	0.512133
HSP90AA1	0.135166
VEGFA	0.403639
PTGS1	0.279875
CDK4	0.220704
HPSE	0.247066
ADRB1	0.213312
MAPK14	0.72504
SERPINE1	0.0277884
IL4R	0.376034
ESR2	0.184483
MPO	0.559129
MAPK1	0.288359
HAS2	0.253037
XIAP	0.692084
APP	0.32918
HMGCR	0.998542
NR1I2	0.819365
PRSS1	0.507554
CHUK	0.642345
IL1A	0.741729
IFNG	0.868471
RASSF1	0.158061
CASP8	0.088918
OPRM1	0.321057
PSMD3	0.199453
CDKN1A	0.420666
CASP7	0.34799
CXCL2	0.115059
MAOA	0.00526029
NCOA2	0.187924
MTTP	0.420088
MAP2	0.963588
PARP1	0.719112
MMP9	0.615255
TOP2A	0.0274737
SPP1	0.0265299
E2F2	0.391556
ALOX5	0.0621317
CYP1B1	0.446581
PYGM	0.03504
GJA1	0.323058
IGF2	0.583445
TOP1	0.251931
COL3A1	0.236892
CASP9	0.893987
PLAU	0.0916072
ERBB3	0.822357
RB1	0.966362
CCNA2	0.000114788
MCL1	0.765138
BAX	0.300069
SLC6A3	0.592888
MMP3	0.019586
INSRR	0.858714
NOS2	0.669843
COL1A1	0.148018
IGFBP3	0.32834
SOD1	0.0988994
ERBB2	0.557642
GSTM2	0.00504554
HTR3A	0.500996
PRKCB	0.000545933
LDLR	0.835595
HSD3B2	0.574225
PTGES	0.796497
DIO1	0.00958284
KCNH2	0.0777066
PTGER3	0.0405099
MYC	0.160463
CASP3	0.331214
PPARA	0.408336
NQO1	0.767514
HSPB1	0.809287
MDM2	0.961719
CD40LG	0.0147271
TNF	0.232714
VCAM1	0.553079
KDR	0.00600544
AHSA1	0.00131964
IL1B	0.437942
AKR1B1	0.729634
PPARG	0.364763
CAV1	0.723907
MTOR	0.794089
CD44	0.977856
DCAF5	0.0655362
ODC1	0.970097
ABCC1	0.83577
CAT	0.0149588
NUF2	0.0215449
ADIPOR1	0.104347
ELK1	0.884098
MMP2	0.540019
BCL2	0.0371334
IRF1	0.654617
NFE2L2	0.948318
NR3C1	0.927283
CYP1A2	0.27955
PCNA	0.165359
SLC2A4	0.0551107
EIF6	0.0349239
ESR1	0.672003
NCOA1	0.402682
MAPK3	0.467571
UGT1A1	0.639786
ADRA2A	0.018508
CHEK1	0.00343745
THBD	0.633329
PTGS2	0.0523704
IL10RA	0.198324
NR3C2	0.0223692
PLAT	0.679094
ATP5F1B	0.182064
PGR	0.69518
GSK3B	0.110599
ADH1C	0.00826887
CXCL8	0.455612
HSPA5	0.436709
SOAT2	0.095697
NOS3	0.0187515
NR1I3	0.483148
SREBF1	0.508798
ABCC2	0.023157
FASN	0.812651
CTSD	0.12607
HIF1A	0.277813
NFKBIA	0.969703
CYP19A1	0.120158
APOB	0.0227754
RXRA	0.0471732
GSTP1	0.438683
CCNB1	0.00062753
HK2	0.0673657
CXCL11	0.438535
ADRA1A	0.254991
IL6R	0.0132861
NCF1	0.249161
CYP3A4	0.697705
SULT1E1	0.774308
PPARD	0.102532
AKT1	0.120613
CA2	0.051889
CHRM3	0.00954701
RELA	0.186903
CYP1A1	0.0964436
DPEP1	0.633313
POR	0.10197
CLDN4	0.501724
AR	0.825177
DUOX2	0.783566
CXCL10	0.49259
BAD	0.41652
LTA4H	0.0432784
GSTM1	0.992415
CES1	0.339324
SELE	0.449338
IL2RA	0.573789
MET	0.443092
AKR1C1	0.85364
ACACA	0.911399
HMOX1	0.519469
ICAM1	0.576331
DPP4	0.408037
RXRB	0.0116574
FOS	0.141695
PRKCA	0.107709
RUNX2	0.645652
E2F1	0.534278
MMP1	0.0125765
CCND1	0.101816
PON1	0.821004
EGF	0.980394
BCL2L1	0.639931
RUNX1T1	0.244437
GOT1	0.00824635
ACHE	0.0507868
CCL2	0.1811
F3	0.767964
ADRB2	0.00502943
HSF1	0.144038
STAT1	0.0318895
EGFR	0.898106
CHEK2	0.72571
GSR	0.538845
